# Supplementary material for: Structure-guided product determination of the bacterial type II diterpene synthase Tpn2
Source: Commun Chem. 2022 Nov 8;5:146. doi: 10.1038/s42004-022-00765-6 (PMC9814783; doi:10.1038/s42004-022-00765-6)
Supplement: Supplementary file 4 — Supplementary Data 1 [file 42004_2022_765_MOESM4_ESM.txt]

HEADER    ----                                    24-MAR-22   xxxx              
TITLE     ---                                                                   
COMPND    ---                                                                   
REMARK   3                                                                      
REMARK   3 REFINEMENT.                                                          
REMARK   3   PROGRAM     : REFMAC 5.8.0267                                      
REMARK   3   AUTHORS     : MURSHUDOV,SKUBAK,LEBEDEV,PANNU,                      
REMARK   3                 STEINER,NICHOLLS,WINN,LONG,VAGIN                     
REMARK   3                                                                      
REMARK   3    REFINEMENT TARGET : MAXIMUM LIKELIHOOD                            
REMARK   3                                                                      
REMARK   3  DATA USED IN REFINEMENT.                                            
REMARK   3   RESOLUTION RANGE HIGH (ANGSTROMS) :   2.57                         
REMARK   3   RESOLUTION RANGE LOW  (ANGSTROMS) :  27.39                         
REMARK   3   DATA CUTOFF            (SIGMA(F)) : NONE                           
REMARK   3   COMPLETENESS FOR RANGE        (%) :  99.25                         
REMARK   3   NUMBER OF REFLECTIONS             :   36668                        
REMARK   3                                                                      
REMARK   3  FIT TO DATA USED IN REFINEMENT.                                     
REMARK   3   CROSS-VALIDATION METHOD          : THROUGHOUT                      
REMARK   3   FREE R VALUE TEST SET SELECTION  : RANDOM                          
REMARK   3   R VALUE     (WORKING + TEST SET) : 0.25479                         
REMARK   3   R VALUE            (WORKING SET) :  0.25293                        
REMARK   3   FREE R VALUE                     :  0.28787                        
REMARK   3   FREE R VALUE TEST SET SIZE   (%) :  5.3                            
REMARK   3   FREE R VALUE TEST SET COUNT      :  2048                           
REMARK   3                                                                      
REMARK   3  FIT IN THE HIGHEST RESOLUTION BIN.                                  
REMARK   3   TOTAL NUMBER OF BINS USED           :      20                      
REMARK   3   BIN RESOLUTION RANGE HIGH           :    2.570                     
REMARK   3   BIN RESOLUTION RANGE LOW            :    2.636                     
REMARK   3   REFLECTION IN BIN     (WORKING SET) :     2708                     
REMARK   3   BIN COMPLETENESS (WORKING+TEST) (%) :    99.97                     
REMARK   3   BIN R VALUE           (WORKING SET) :    0.296                     
REMARK   3   BIN FREE R VALUE SET COUNT          :      159                     
REMARK   3   BIN FREE R VALUE                    :    0.357                     
REMARK   3                                                                      
REMARK   3  NUMBER OF NON-HYDROGEN ATOMS USED IN REFINEMENT.                    
REMARK   3   ALL ATOMS                :     7602                                
REMARK   3                                                                      
REMARK   3  B VALUES.                                                           
REMARK   3   FROM WILSON PLOT           (A**2) : NULL                           
REMARK   3   MEAN B VALUE      (OVERALL, A**2) :  53.781                        
REMARK   3   OVERALL ANISOTROPIC B VALUE.                                       
REMARK   3    B11 (A**2) :    -0.04                                             
REMARK   3    B22 (A**2) :    -0.04                                             
REMARK   3    B33 (A**2) :     0.13                                             
REMARK   3    B12 (A**2) :    -0.02                                             
REMARK   3    B13 (A**2) :    -0.00                                             
REMARK   3    B23 (A**2) :    -0.00                                             
REMARK   3                                                                      
REMARK   3  ESTIMATED OVERALL COORDINATE ERROR.                                 
REMARK   3   ESU BASED ON R VALUE                            (A):   0.731       
REMARK   3   ESU BASED ON FREE R VALUE                       (A):   0.344       
REMARK   3   ESU BASED ON MAXIMUM LIKELIHOOD                 (A):   0.308       
REMARK   3   ESU FOR B VALUES BASED ON MAXIMUM LIKELIHOOD (A**2):  14.165       
REMARK   3                                                                      
REMARK   3 CORRELATION COEFFICIENTS.                                            
REMARK   3   CORRELATION COEFFICIENT FO-FC      :   0.900                       
REMARK   3   CORRELATION COEFFICIENT FO-FC FREE :   0.875                       
REMARK   3                                                                      
REMARK   3  RMS DEVIATIONS FROM IDEAL VALUES        COUNT    RMS    WEIGHT      
REMARK   3   BOND LENGTHS REFINED ATOMS        (A):  7639 ; 0.004 ; 0.013       
REMARK   3   BOND LENGTHS OTHERS               (A):  7032 ; 0.002 ; 0.017       
REMARK   3   BOND ANGLES REFINED ATOMS   (DEGREES): 10413 ; 1.324 ; 1.645       
REMARK   3   BOND ANGLES OTHERS          (DEGREES): 16235 ; 1.278 ; 1.574       
REMARK   3   TORSION ANGLES, PERIOD 1    (DEGREES):   958 ; 7.068 ; 5.000       
REMARK   3   TORSION ANGLES, PERIOD 2    (DEGREES):   403 ;34.530 ;21.266       
REMARK   3   TORSION ANGLES, PERIOD 3    (DEGREES):  1155 ;21.523 ;15.000       
REMARK   3   TORSION ANGLES, PERIOD 4    (DEGREES):    62 ;19.781 ;15.000       
REMARK   3   CHIRAL-CENTER RESTRAINTS       (A**3):   972 ; 0.061 ; 0.200       
REMARK   3   GENERAL PLANES REFINED ATOMS      (A):  8687 ; 0.005 ; 0.020       
REMARK   3   GENERAL PLANES OTHERS             (A):  1733 ; 0.001 ; 0.020       
REMARK   3                                                                      
REMARK   3  ISOTROPIC THERMAL FACTOR RESTRAINTS.     COUNT   RMS    WEIGHT      
REMARK   3   MAIN-CHAIN BOND REFINED ATOMS  (A**2):  3859 ; 2.705 ; 5.710       
REMARK   3   MAIN-CHAIN BOND OTHER ATOMS    (A**2):  3858 ; 2.704 ; 5.710       
REMARK   3   MAIN-CHAIN ANGLE REFINED ATOMS (A**2):  4808 ; 4.240 ; 8.553       
REMARK   3   MAIN-CHAIN ANGLE OTHER ATOMS (A**2)  :  4809 ; 4.240 ; 8.553       
REMARK   3   SIDE-CHAIN BOND REFINED ATOMS  (A**2):  3780 ; 2.315 ; 5.808       
REMARK   3   SIDE-CHAIN BOND OTHER ATOMS  (A**2)  :  3781 ; 2.315 ; 5.808       
REMARK   3   SIDE-CHAIN ANGLE OTHER ATOMS (A**2)  :  5606 ; 3.724 ; 8.657       
REMARK   3   LONG RANGE B REFINED ATOMS (A**2)    :  8864 ; 6.069 ;67.794       
REMARK   3   LONG RANGE B OTHER ATOMS (A**2)      :  8862 ; 6.066 ;67.787       
REMARK   3                                                                      
REMARK   3  NCS RESTRAINTS STATISTICS                                           
REMARK   3   NUMBER OF NCS GROUPS : NULL                                        
REMARK   3                                                                      
REMARK   3  TWIN DETAILS                                                        
REMARK   3   NUMBER OF TWIN DOMAINS  : NULL                                     
REMARK   3                                                                      
REMARK   3                                                                      
REMARK   3  TLS DETAILS                                                         
REMARK   3   NUMBER OF TLS GROUPS  : NULL                                       
REMARK   3                                                                      
REMARK   3                                                                      
REMARK   3  BULK SOLVENT MODELLING.                                             
REMARK   3   METHOD USED :  MASK                                                
REMARK   3   PARAMETERS FOR MASK CALCULATION                                    
REMARK   3   VDW PROBE RADIUS   :   1.20                                        
REMARK   3   ION PROBE RADIUS   :   0.80                                        
REMARK   3   SHRINKAGE RADIUS   :   0.80                                        
REMARK   3                                                                      
REMARK   3  OTHER REFINEMENT REMARKS:                                           
REMARK   3  HYDROGENS HAVE BEEN ADDED IN THE RIDING POSITIONS                   
REMARK   3  U VALUES      : REFINED INDIVIDUALLY                                
REMARK   3                                                                      
LINKR            ARG A  79                     ASP A  84                gap     
LINKR            PRO A 138                     PHE A 150                gap     
LINKR            ALA A 217                     GLY A 223                gap     
LINKR            ARG B  79                     ASP B  84                gap     
LINKR            PRO B 138                     PHE B 150                gap     
LINKR            ASP B 166                     GLU B 176                gap     
LINKR            SER B 216                     GLY B 223                gap     
LINKR            GLY A  87                     VAL A  92                gap     
LINKR            SER A 225                     ASP A 231                gap     
LINKR            GLY B  87                     VAL B  92                gap     
LINKR            ALA B 224                     ASP B 231                gap     
CRYST1   92.539   92.539  127.911  90.00  90.00 120.00 P 31                     
SCALE1      0.010806  0.006239  0.000000        0.00000                         
SCALE2      0.000000  0.012478  0.000000        0.00000                         
SCALE3      0.000000  0.000000  0.007818        0.00000                         
ATOM      1  N   MET A   1     -74.282  55.073   8.597  1.00 83.70      A    N  
ATOM      2  CA  MET A   1     -73.451  55.358   7.384  1.00 83.53      A    C  
ATOM      3  CB  MET A   1     -72.491  56.524   7.618  1.00 87.12      A    C  
ATOM      4  CG  MET A   1     -73.186  57.844   7.857  1.00 92.57      A    C  
ATOM      5  SD  MET A   1     -72.260  58.906   9.004  1.00101.52      A    S  
ATOM      6  CE  MET A   1     -71.616  57.705  10.169  1.00 90.80      A    C  
ATOM      7  C   MET A   1     -72.635  54.115   7.028  1.00 80.23      A    C  
ATOM      8  O   MET A   1     -71.621  53.839   7.710  1.00 75.00      A    O  
ATOM      9  N   SER A   2     -73.054  53.427   5.967  1.00 77.37      A    N  
ATOM     10  CA  SER A   2     -72.658  52.033   5.648  1.00 70.41      A    C  
ATOM     11  CB  SER A   2     -73.829  51.289   5.069  1.00 68.60      A    C  
ATOM     12  OG  SER A   2     -73.449  50.006   4.597  1.00 69.55      A    O  
ATOM     13  C   SER A   2     -71.454  52.026   4.704  1.00 66.29      A    C  
ATOM     14  O   SER A   2     -71.250  53.024   3.988  1.00 66.95      A    O  
ATOM     15  N   ASP A   3     -70.680  50.940   4.731  1.00 65.67      A    N  
ATOM     16  CA  ASP A   3     -69.678  50.618   3.680  1.00 69.63      A    C  
ATOM     17  CB  ASP A   3     -68.829  49.398   4.046  1.00 74.40      A    C  
ATOM     18  CG  ASP A   3     -68.453  49.313   5.516  1.00 82.27      A    C  
ATOM     19  OD1 ASP A   3     -69.357  49.028   6.338  1.00 84.76      A    O  
ATOM     20  OD2 ASP A   3     -67.261  49.534   5.829  1.00 83.49      A    O  
ATOM     21  C   ASP A   3     -70.430  50.391   2.361  1.00 65.74      A    C  
ATOM     22  O   ASP A   3     -69.960  50.891   1.318  1.00 61.19      A    O  
ATOM     23  N   ALA A   4     -71.560  49.677   2.412  1.00 62.10      A    N  
ATOM     24  CA  ALA A   4     -72.469  49.460   1.259  1.00 62.89      A    C  
ATOM     25  CB  ALA A   4     -73.734  48.755   1.686  1.00 61.38      A    C  
ATOM     26  C   ALA A   4     -72.789  50.814   0.624  1.00 63.55      A    C  
ATOM     27  O   ALA A   4     -72.540  50.975  -0.593  1.00 66.01      A    O  
ATOM     28  N   ASP A   5     -73.299  51.746   1.437  1.00 61.83      A    N  
ATOM     29  CA  ASP A   5     -73.587  53.153   1.039  1.00 60.93      A    C  
ATOM     30  CB  ASP A   5     -74.200  53.951   2.197  1.00 61.20      A    C  
ATOM     31  CG  ASP A   5     -75.536  53.412   2.695  1.00 62.69      A    C  
ATOM     32  OD1 ASP A   5     -76.332  52.927   1.855  1.00 60.28      A    O  
ATOM     33  OD2 ASP A   5     -75.773  53.481   3.923  1.00 60.73      A    O  
ATOM     34  C   ASP A   5     -72.294  53.791   0.506  1.00 60.86      A    C  
ATOM     35  O   ASP A   5     -72.376  54.553  -0.478  1.00 56.72      A    O  
ATOM     36  N   ARG A   6     -71.143  53.470   1.110  1.00 59.01      A    N  
ATOM     37  CA  ARG A   6     -69.822  54.008   0.688  1.00 55.34      A    C  
ATOM     38  CB  ARG A   6     -68.731  53.664   1.706  1.00 53.35      A    C  
ATOM     39  CG  ARG A   6     -67.363  54.228   1.355  1.00 49.01      A    C  
ATOM     40  CD  ARG A   6     -66.377  54.016   2.482  1.00 48.73      A    C  
ATOM     41  NE  ARG A   6     -65.618  55.239   2.677  1.00 51.24      A    N  
ATOM     42  CZ  ARG A   6     -64.491  55.559   2.046  1.00 52.30      A    C  
ATOM     43  NH1 ARG A   6     -63.935  54.722   1.184  1.00 53.67      A    N  
ATOM     44  NH2 ARG A   6     -63.919  56.724   2.295  1.00 51.44      A    N  
ATOM     45  C   ARG A   6     -69.488  53.491  -0.717  1.00 53.42      A    C  
ATOM     46  O   ARG A   6     -69.170  54.329  -1.577  1.00 52.68      A    O  
ATOM     47  N   ILE A   7     -69.556  52.176  -0.952  1.00 51.89      A    N  
ATOM     48  CA  ILE A   7     -69.251  51.584  -2.291  1.00 52.35      A    C  
ATOM     49  CB  ILE A   7     -69.469  50.059  -2.345  1.00 54.84      A    C  
ATOM     50  CG1 ILE A   7     -68.442  49.314  -1.490  1.00 54.85      A    C  
ATOM     51  CG2 ILE A   7     -69.454  49.562  -3.786  1.00 55.53      A    C  
ATOM     52  CD1 ILE A   7     -69.036  48.587  -0.324  1.00 56.55      A    C  
ATOM     53  C   ILE A   7     -70.129  52.280  -3.325  1.00 52.91      A    C  
ATOM     54  O   ILE A   7     -69.612  52.630  -4.399  1.00 54.07      A    O  
ATOM     55  N   ALA A   8     -71.415  52.430  -3.008  1.00 53.47      A    N  
ATOM     56  CA  ALA A   8     -72.419  53.083  -3.876  1.00 51.04      A    C  
ATOM     57  CB  ALA A   8     -73.787  52.988  -3.252  1.00 53.22      A    C  
ATOM     58  C   ALA A   8     -71.996  54.536  -4.115  1.00 51.54      A    C  
ATOM     59  O   ALA A   8     -72.140  55.019  -5.260  1.00 54.69      A    O  
ATOM     60  N   ALA A   9     -71.465  55.195  -3.080  1.00 50.39      A    N  
ATOM     61  CA  ALA A   9     -70.920  56.574  -3.157  1.00 48.42      A    C  
ATOM     62  CB  ALA A   9     -70.695  57.133  -1.775  1.00 45.39      A    C  
ATOM     63  C   ALA A   9     -69.634  56.570  -3.997  1.00 48.62      A    C  
ATOM     64  O   ALA A   9     -69.482  57.460  -4.862  1.00 48.71      A    O  
ATOM     65  N   LEU A  10     -68.752  55.591  -3.777  1.00 47.15      A    N  
ATOM     66  CA  LEU A  10     -67.532  55.410  -4.608  1.00 45.29      A    C  
ATOM     67  CB  LEU A  10     -66.709  54.203  -4.133  1.00 45.24      A    C  
ATOM     68  CG  LEU A  10     -66.371  54.160  -2.640  1.00 48.24      A    C  
ATOM     69  CD1 LEU A  10     -65.661  52.869  -2.259  1.00 48.28      A    C  
ATOM     70  CD2 LEU A  10     -65.530  55.352  -2.228  1.00 49.26      A    C  
ATOM     71  C   LEU A  10     -67.968  55.252  -6.069  1.00 45.68      A    C  
ATOM     72  O   LEU A  10     -67.368  55.925  -6.933  1.00 47.64      A    O  
ATOM     73  N   LEU A  11     -68.975  54.411  -6.334  1.00 46.28      A    N  
ATOM     74  CA  LEU A  11     -69.369  54.032  -7.720  1.00 47.18      A    C  
ATOM     75  CB  LEU A  11     -70.420  52.921  -7.697  1.00 51.22      A    C  
ATOM     76  CG  LEU A  11     -69.902  51.521  -7.370  1.00 52.54      A    C  
ATOM     77  CD1 LEU A  11     -71.060  50.606  -7.015  1.00 51.47      A    C  
ATOM     78  CD2 LEU A  11     -69.093  50.943  -8.526  1.00 53.00      A    C  
ATOM     79  C   LEU A  11     -69.909  55.264  -8.441  1.00 45.65      A    C  
ATOM     80  O   LEU A  11     -69.583  55.439  -9.619  1.00 45.27      A    O  
ATOM     81  N   LYS A  12     -70.634  56.124  -7.741  1.00 50.39      A    N  
ATOM     82  CA  LYS A  12     -71.143  57.380  -8.344  1.00 51.66      A    C  
ATOM     83  CB  LYS A  12     -72.113  58.041  -7.367  1.00 52.92      A    C  
ATOM     84  CG  LYS A  12     -73.206  58.892  -7.992  1.00 55.60      A    C  
ATOM     85  CD  LYS A  12     -74.175  59.447  -6.972  1.00 54.22      A    C  
ATOM     86  CE  LYS A  12     -73.760  60.801  -6.439  1.00 55.96      A    C  
ATOM     87  NZ  LYS A  12     -74.517  61.902  -7.079  1.00 56.09      A    N  
ATOM     88  C   LYS A  12     -69.973  58.310  -8.658  1.00 53.75      A    C  
ATOM     89  O   LYS A  12     -69.971  58.898  -9.748  1.00 55.88      A    O  
ATOM     90  N   ASP A  13     -69.011  58.425  -7.742  1.00 56.11      A    N  
ATOM     91  CA  ASP A  13     -67.855  59.342  -7.922  1.00 56.24      A    C  
ATOM     92  CB  ASP A  13     -67.145  59.581  -6.588  1.00 59.84      A    C  
ATOM     93  CG  ASP A  13     -67.544  60.877  -5.911  1.00 64.79      A    C  
ATOM     94  OD1 ASP A  13     -67.150  61.942  -6.417  1.00 71.25      A    O  
ATOM     95  OD2 ASP A  13     -68.238  60.809  -4.882  1.00 66.80      A    O  
ATOM     96  C   ASP A  13     -66.923  58.798  -9.006  1.00 52.15      A    C  
ATOM     97  O   ASP A  13     -66.329  59.607  -9.714  1.00 50.79      A    O  
ATOM     98  N   ARG A  14     -66.793  57.480  -9.111  1.00 50.35      A    N  
ATOM     99  CA  ARG A  14     -65.975  56.852 -10.173  1.00 51.86      A    C  
ATOM    100  CB  ARG A  14     -66.074  55.341  -9.999  1.00 52.61      A    C  
ATOM    101  CG  ARG A  14     -65.391  54.510 -11.069  1.00 52.74      A    C  
ATOM    102  CD  ARG A  14     -63.965  54.979 -11.019  1.00 53.77      A    C  
ATOM    103  NE  ARG A  14     -63.078  54.535 -12.069  1.00 53.05      A    N  
ATOM    104  CZ  ARG A  14     -63.149  54.861 -13.348  1.00 55.42      A    C  
ATOM    105  NH1 ARG A  14     -64.125  55.612 -13.824  1.00 56.73      A    N  
ATOM    106  NH2 ARG A  14     -62.235  54.391 -14.162  1.00 56.64      A    N  
ATOM    107  C   ARG A  14     -66.537  57.261 -11.527  1.00 53.79      A    C  
ATOM    108  O   ARG A  14     -65.756  57.619 -12.414  1.00 51.95      A    O  
ATOM    109  N   ALA A  15     -67.857  57.233 -11.654  1.00 56.75      A    N  
ATOM    110  CA  ALA A  15     -68.517  57.604 -12.919  1.00 58.45      A    C  
ATOM    111  CB  ALA A  15     -69.953  57.188 -12.832  1.00 57.75      A    C  
ATOM    112  C   ALA A  15     -68.379  59.105 -13.181  1.00 59.07      A    C  
ATOM    113  O   ALA A  15     -68.558  59.504 -14.341  1.00 57.94      A    O  
ATOM    114  N   ALA A  16     -68.083  59.895 -12.147  1.00 59.84      A    N  
ATOM    115  CA  ALA A  16     -67.947  61.359 -12.298  1.00 62.77      A    C  
ATOM    116  CB  ALA A  16     -68.278  62.027 -10.995  1.00 65.75      A    C  
ATOM    117  C   ALA A  16     -66.533  61.704 -12.754  1.00 63.44      A    C  
ATOM    118  O   ALA A  16     -66.406  62.444 -13.735  1.00 63.92      A    O  
ATOM    119  N   ASP A  17     -65.527  61.203 -12.044  1.00 62.83      A    N  
ATOM    120  CA  ASP A  17     -64.112  61.427 -12.419  1.00 63.23      A    C  
ATOM    121  CB  ASP A  17     -63.336  61.921 -11.202  1.00 66.08      A    C  
ATOM    122  CG  ASP A  17     -62.257  62.933 -11.530  1.00 68.02      A    C  
ATOM    123  OD1 ASP A  17     -62.422  63.666 -12.525  1.00 71.68      A    O  
ATOM    124  OD2 ASP A  17     -61.269  62.984 -10.780  1.00 65.77      A    O  
ATOM    125  C   ASP A  17     -63.543  60.114 -12.965  1.00 62.04      A    C  
ATOM    126  O   ASP A  17     -63.097  59.292 -12.158  1.00 62.60      A    O  
ATOM    127  N   PRO A  18     -63.567  59.853 -14.287  1.00 56.93      A    N  
ATOM    128  CA  PRO A  18     -62.962  58.642 -14.841  1.00 58.07      A    C  
ATOM    129  CB  PRO A  18     -63.559  58.583 -16.258  1.00 57.04      A    C  
ATOM    130  CG  PRO A  18     -64.699  59.565 -16.229  1.00 56.85      A    C  
ATOM    131  CD  PRO A  18     -64.195  60.661 -15.321  1.00 57.55      A    C  
ATOM    132  C   PRO A  18     -61.424  58.713 -14.816  1.00 54.45      A    C  
ATOM    133  O   PRO A  18     -60.805  57.860 -15.411  1.00 53.55      A    O  
ATOM    134  N   VAL A  19     -60.855  59.701 -14.129  1.00 48.67      A    N  
ATOM    135  CA  VAL A  19     -59.379  59.880 -13.982  1.00 48.45      A    C  
ATOM    136  CB  VAL A  19     -58.984  61.269 -13.441  1.00 50.93      A    C  
ATOM    137  CG1 VAL A  19     -57.466  61.410 -13.352  1.00 48.55      A    C  
ATOM    138  CG2 VAL A  19     -59.594  62.408 -14.253  1.00 50.37      A    C  
ATOM    139  C   VAL A  19     -58.867  58.795 -13.034  1.00 46.03      A    C  
ATOM    140  O   VAL A  19     -59.329  58.752 -11.876  1.00 44.63      A    O  
ATOM    141  N   THR A  20     -57.905  58.001 -13.496  1.00 43.40      A    N  
ATOM    142  CA  THR A  20     -57.369  56.829 -12.766  1.00 45.89      A    C  
ATOM    143  CB  THR A  20     -56.575  55.929 -13.706  1.00 47.30      A    C  
ATOM    144  OG1 THR A  20     -55.542  56.745 -14.259  1.00 53.45      A    O  
ATOM    145  CG2 THR A  20     -57.461  55.357 -14.784  1.00 47.39      A    C  
ATOM    146  C   THR A  20     -56.490  57.286 -11.606  1.00 44.14      A    C  
ATOM    147  O   THR A  20     -55.784  58.291 -11.759  1.00 45.54      A    O  
ATOM    148  N   LYS A  21     -56.530  56.535 -10.508  1.00 42.41      A    N  
ATOM    149  CA  LYS A  21     -55.828  56.868  -9.248  1.00 43.06      A    C  
ATOM    150  CB  LYS A  21     -56.827  56.998  -8.103  1.00 46.04      A    C  
ATOM    151  CG  LYS A  21     -57.522  58.349  -7.998  1.00 49.23      A    C  
ATOM    152  CD  LYS A  21     -57.313  59.001  -6.641  1.00 52.10      A    C  
ATOM    153  CE  LYS A  21     -57.642  58.068  -5.490  1.00 53.25      A    C  
ATOM    154  NZ  LYS A  21     -57.347  58.676  -4.173  1.00 56.08      A    N  
ATOM    155  C   LYS A  21     -54.810  55.776  -8.944  1.00 42.53      A    C  
ATOM    156  O   LYS A  21     -55.179  54.790  -8.275  1.00 43.31      A    O  
ATOM    157  N   PHE A  22     -53.595  55.945  -9.467  1.00 42.10      A    N  
ATOM    158  CA  PHE A  22     -52.403  55.125  -9.137  1.00 40.71      A    C  
ATOM    159  CB  PHE A  22     -51.689  54.636 -10.399  1.00 41.18      A    C  
ATOM    160  CG  PHE A  22     -52.517  53.751 -11.294  1.00 38.60      A    C  
ATOM    161  CD1 PHE A  22     -53.713  53.198 -10.859  1.00 38.30      A    C  
ATOM    162  CE1 PHE A  22     -54.463  52.374 -11.683  1.00 37.91      A    C  
ATOM    163  CZ  PHE A  22     -54.010  52.068 -12.942  1.00 37.94      A    C  
ATOM    164  CD2 PHE A  22     -52.071  53.431 -12.562  1.00 38.00      A    C  
ATOM    165  CE2 PHE A  22     -52.819  52.604 -13.385  1.00 39.87      A    C  
ATOM    166  C   PHE A  22     -51.465  55.968  -8.276  1.00 40.88      A    C  
ATOM    167  O   PHE A  22     -51.259  57.159  -8.597  1.00 45.07      A    O  
ATOM    168  N   SER A  23     -50.929  55.354  -7.221  1.00 39.55      A    N  
ATOM    169  CA  SER A  23     -50.031  55.984  -6.220  1.00 39.06      A    C  
ATOM    170  CB  SER A  23     -49.670  55.006  -5.133  1.00 36.13      A    C  
ATOM    171  OG  SER A  23     -48.974  53.894  -5.671  1.00 33.62      A    O  
ATOM    172  C   SER A  23     -48.780  56.521  -6.912  1.00 41.06      A    C  
ATOM    173  O   SER A  23     -48.337  55.991  -7.932  1.00 43.69      A    O  
ATOM    174  N   PRO A  24     -48.174  57.597  -6.377  1.00 38.15      A    N  
ATOM    175  CA  PRO A  24     -46.918  58.098  -6.918  1.00 39.12      A    C  
ATOM    176  CB  PRO A  24     -46.667  59.397  -6.136  1.00 38.94      A    C  
ATOM    177  CG  PRO A  24     -47.486  59.238  -4.874  1.00 39.65      A    C  
ATOM    178  CD  PRO A  24     -48.693  58.424  -5.283  1.00 38.92      A    C  
ATOM    179  C   PRO A  24     -45.790  57.069  -6.752  1.00 39.35      A    C  
ATOM    180  O   PRO A  24     -45.921  56.143  -5.960  1.00 39.61      A    O  
ATOM    181  N   SER A  25     -44.729  57.266  -7.534  1.00 38.98      A    N  
ATOM    182  CA  SER A  25     -43.516  56.415  -7.614  1.00 42.20      A    C  
ATOM    183  CB  SER A  25     -43.550  55.523  -8.834  1.00 42.22      A    C  
ATOM    184  OG  SER A  25     -42.328  54.816  -8.998  1.00 39.17      A    O  
ATOM    185  C   SER A  25     -42.302  57.331  -7.637  1.00 44.29      A    C  
ATOM    186  O   SER A  25     -42.378  58.431  -8.184  1.00 46.93      A    O  
ATOM    187  N   PRO A  26     -41.189  56.960  -6.969  1.00 42.73      A    N  
ATOM    188  CA  PRO A  26     -39.933  57.690  -7.130  1.00 42.53      A    C  
ATOM    189  CB  PRO A  26     -39.023  57.018  -6.091  1.00 45.21      A    C  
ATOM    190  CG  PRO A  26     -39.998  56.535  -5.042  1.00 44.60      A    C  
ATOM    191  CD  PRO A  26     -41.135  55.980  -5.873  1.00 43.23      A    C  
ATOM    192  C   PRO A  26     -39.339  57.617  -8.544  1.00 42.99      A    C  
ATOM    193  O   PRO A  26     -38.751  58.593  -8.959  1.00 44.90      A    O  
ATOM    194  N   TYR A  27     -39.487  56.483  -9.238  1.00 42.51      A    N  
ATOM    195  CA  TYR A  27     -39.062  56.322 -10.657  1.00 41.50      A    C  
ATOM    196  CB  TYR A  27     -39.384  54.929 -11.203  1.00 40.79      A    C  
ATOM    197  CG  TYR A  27     -39.160  54.828 -12.688  1.00 38.42      A    C  
ATOM    198  CD1 TYR A  27     -37.888  54.668 -13.212  1.00 39.79      A    C  
ATOM    199  CE1 TYR A  27     -37.670  54.599 -14.579  1.00 38.64      A    C  
ATOM    200  CZ  TYR A  27     -38.742  54.702 -15.447  1.00 39.72      A    C  
ATOM    201  OH  TYR A  27     -38.555  54.649 -16.797  1.00 42.00      A    O  
ATOM    202  CE2 TYR A  27     -40.016  54.888 -14.942  1.00 40.59      A    C  
ATOM    203  CD2 TYR A  27     -40.212  54.960 -13.571  1.00 39.48      A    C  
ATOM    204  C   TYR A  27     -39.752  57.371 -11.545  1.00 39.91      A    C  
ATOM    205  O   TYR A  27     -39.060  58.105 -12.276  1.00 34.47      A    O  
ATOM    206  N   GLU A  28     -41.085  57.426 -11.492  1.00 39.33      A    N  
ATOM    207  CA  GLU A  28     -41.911  58.249 -12.415  1.00 39.39      A    C  
ATOM    208  CB  GLU A  28     -43.380  57.834 -12.330  1.00 38.71      A    C  
ATOM    209  CG  GLU A  28     -44.222  58.392 -13.456  1.00 38.24      A    C  
ATOM    210  CD  GLU A  28     -44.030  57.675 -14.783  1.00 38.59      A    C  
ATOM    211  OE1 GLU A  28     -42.928  57.150 -15.018  1.00 40.48      A    O  
ATOM    212  OE2 GLU A  28     -44.993  57.621 -15.569  1.00 36.40      A    O  
ATOM    213  C   GLU A  28     -41.717  59.740 -12.101  1.00 39.07      A    C  
ATOM    214  O   GLU A  28     -41.632  60.548 -13.056  1.00 36.75      A    O  
ATOM    215  N   THR A  29     -41.674  60.094 -10.815  1.00 39.30      A    N  
ATOM    216  CA  THR A  29     -41.271  61.441 -10.324  1.00 41.43      A    C  
ATOM    217  CB  THR A  29     -41.410  61.552  -8.797  1.00 42.05      A    C  
ATOM    218  OG1 THR A  29     -42.797  61.533  -8.443  1.00 43.58      A    O  
ATOM    219  CG2 THR A  29     -40.764  62.805  -8.245  1.00 41.90      A    C  
ATOM    220  C   THR A  29     -39.827  61.717 -10.773  1.00 41.49      A    C  
ATOM    221  O   THR A  29     -39.565  62.813 -11.314  1.00 42.04      A    O  
ATOM    222  N   GLY A  30     -38.931  60.751 -10.569  1.00 40.06      A    N  
ATOM    223  CA  GLY A  30     -37.504  60.848 -10.933  1.00 43.50      A    C  
ATOM    224  C   GLY A  30     -37.269  61.158 -12.406  1.00 44.30      A    C  
ATOM    225  O   GLY A  30     -36.316  61.899 -12.703  1.00 47.88      A    O  
ATOM    226  N   GLN A  31     -38.085  60.605 -13.306  1.00 45.98      A    N  
ATOM    227  CA  GLN A  31     -37.949  60.777 -14.782  1.00 46.72      A    C  
ATOM    228  CB  GLN A  31     -38.594  59.602 -15.517  1.00 47.92      A    C  
ATOM    229  CG  GLN A  31     -37.891  58.271 -15.283  1.00 48.51      A    C  
ATOM    230  CD  GLN A  31     -36.831  57.991 -16.319  1.00 48.85      A    C  
ATOM    231  OE1 GLN A  31     -35.989  58.834 -16.611  1.00 49.35      A    O  
ATOM    232  NE2 GLN A  31     -36.868  56.801 -16.895  1.00 51.56      A    N  
ATOM    233  C   GLN A  31     -38.614  62.085 -15.228  1.00 47.15      A    C  
ATOM    234  O   GLN A  31     -38.063  62.772 -16.128  1.00 42.96      A    O  
ATOM    235  N   PHE A  32     -39.781  62.387 -14.653  1.00 47.64      A    N  
ATOM    236  CA  PHE A  32     -40.569  63.614 -14.938  1.00 44.90      A    C  
ATOM    237  CB  PHE A  32     -41.871  63.619 -14.137  1.00 45.91      A    C  
ATOM    238  CG  PHE A  32     -42.741  64.821 -14.388  1.00 46.20      A    C  
ATOM    239  CD1 PHE A  32     -43.528  64.896 -15.528  1.00 46.48      A    C  
ATOM    240  CE1 PHE A  32     -44.309  66.013 -15.778  1.00 45.22      A    C  
ATOM    241  CZ  PHE A  32     -44.314  67.061 -14.885  1.00 48.56      A    C  
ATOM    242  CD2 PHE A  32     -42.745  65.889 -13.504  1.00 46.02      A    C  
ATOM    243  CE2 PHE A  32     -43.532  67.003 -13.749  1.00 48.53      A    C  
ATOM    244  C   PHE A  32     -39.713  64.846 -14.631  1.00 44.97      A    C  
ATOM    245  O   PHE A  32     -39.708  65.788 -15.448  1.00 46.60      A    O  
ATOM    246  N   LEU A  33     -39.004  64.832 -13.499  1.00 46.17      A    N  
ATOM    247  CA  LEU A  33     -38.147  65.964 -13.038  1.00 47.84      A    C  
ATOM    248  CB  LEU A  33     -37.527  65.617 -11.679  1.00 47.35      A    C  
ATOM    249  CG  LEU A  33     -36.834  66.747 -10.921  1.00 44.72      A    C  
ATOM    250  CD1 LEU A  33     -37.634  68.035 -10.958  1.00 44.56      A    C  
ATOM    251  CD2 LEU A  33     -36.570  66.333  -9.485  1.00 44.42      A    C  
ATOM    252  C   LEU A  33     -37.068  66.220 -14.092  1.00 49.06      A    C  
ATOM    253  O   LEU A  33     -36.860  67.397 -14.466  1.00 49.52      A    O  
ATOM    254  N   ARG A  34     -36.469  65.135 -14.590  1.00 52.89      A    N  
ATOM    255  CA  ARG A  34     -35.375  65.142 -15.596  1.00 51.39      A    C  
ATOM    256  CB  ARG A  34     -34.804  63.730 -15.748  1.00 54.21      A    C  
ATOM    257  CG  ARG A  34     -33.498  63.676 -16.524  1.00 57.00      A    C  
ATOM    258  CD  ARG A  34     -32.827  62.326 -16.389  1.00 58.25      A    C  
ATOM    259  NE  ARG A  34     -33.642  61.304 -17.018  1.00 60.58      A    N  
ATOM    260  CZ  ARG A  34     -33.730  61.105 -18.329  1.00 63.96      A    C  
ATOM    261  NH1 ARG A  34     -33.042  61.863 -19.170  1.00 66.72      A    N  
ATOM    262  NH2 ARG A  34     -34.510  60.145 -18.793  1.00 63.79      A    N  
ATOM    263  C   ARG A  34     -35.867  65.659 -16.955  1.00 52.48      A    C  
ATOM    264  O   ARG A  34     -35.015  66.178 -17.706  1.00 55.07      A    O  
ATOM    265  N   ILE A  35     -37.159  65.522 -17.283  1.00 52.32      A    N  
ATOM    266  CA  ILE A  35     -37.612  65.605 -18.705  1.00 53.44      A    C  
ATOM    267  CB  ILE A  35     -38.210  64.261 -19.164  1.00 49.11      A    C  
ATOM    268  CG1 ILE A  35     -37.116  63.191 -19.245  1.00 47.19      A    C  
ATOM    269  CG2 ILE A  35     -38.937  64.405 -20.490  1.00 47.94      A    C  
ATOM    270  CD1 ILE A  35     -37.615  61.765 -19.157  1.00 47.44      A    C  
ATOM    271  C   ILE A  35     -38.530  66.819 -18.944  1.00 56.42      A    C  
ATOM    272  O   ILE A  35     -38.302  67.499 -19.967  1.00 58.88      A    O  
ATOM    273  N   SER A  36     -39.518  67.111 -18.087  1.00 56.11      A    N  
ATOM    274  CA  SER A  36     -40.407  68.295 -18.286  1.00 59.79      A    C  
ATOM    275  CB  SER A  36     -41.614  68.314 -17.381  1.00 59.81      A    C  
ATOM    276  OG  SER A  36     -42.802  68.245 -18.168  1.00 54.51      A    O  
ATOM    277  C   SER A  36     -39.586  69.591 -18.181  1.00 59.54      A    C  
ATOM    278  O   SER A  36     -39.123  69.939 -17.074  1.00 48.40      A    O  
ATOM    279  N   GLU A  37     -39.416  70.276 -19.312  1.00 67.08      A    N  
ATOM    280  CA  GLU A  37     -38.269  71.199 -19.530  1.00 77.05      A    C  
ATOM    281  CB  GLU A  37     -37.903  71.317 -21.011  1.00 81.01      A    C  
ATOM    282  CG  GLU A  37     -36.448  71.708 -21.233  1.00 82.98      A    C  
ATOM    283  CD  GLU A  37     -36.204  72.668 -22.384  1.00 87.98      A    C  
ATOM    284  OE1 GLU A  37     -35.803  73.827 -22.117  1.00 86.76      A    O  
ATOM    285  OE2 GLU A  37     -36.404  72.251 -23.546  1.00 90.21      A    O  
ATOM    286  C   GLU A  37     -38.602  72.589 -18.992  1.00 78.53      A    C  
ATOM    287  O   GLU A  37     -39.765  72.810 -18.589  1.00 79.66      A    O  
ATOM    288  N   ARG A  38     -37.597  73.473 -18.996  1.00 81.69      A    N  
ATOM    289  CA  ARG A  38     -37.689  74.903 -18.595  1.00 87.04      A    C  
ATOM    290  CB  ARG A  38     -38.643  75.676 -19.515  1.00 84.29      A    C  
ATOM    291  CG  ARG A  38     -38.590  75.291 -20.989  1.00 82.94      A    C  
ATOM    292  CD  ARG A  38     -39.505  76.164 -21.839  1.00 80.36      A    C  
ATOM    293  NE  ARG A  38     -38.879  77.465 -21.986  1.00 77.81      A    N  
ATOM    294  CZ  ARG A  38     -37.939  77.756 -22.878  1.00 82.45      A    C  
ATOM    295  NH1 ARG A  38     -37.399  78.956 -22.871  1.00 86.01      A    N  
ATOM    296  NH2 ARG A  38     -37.530  76.866 -23.768  1.00 81.92      A    N  
ATOM    297  C   ARG A  38     -38.137  74.990 -17.127  1.00 93.04      A    C  
ATOM    298  O   ARG A  38     -38.542  76.095 -16.709  1.00 95.78      A    O  
ATOM    299  N   ALA A  39     -38.152  73.842 -16.437  1.00 95.03      A    N  
ATOM    300  CA  ALA A  39     -38.531  73.763 -15.008  1.00 92.70      A    C  
ATOM    301  CB  ALA A  39     -37.487  74.434 -14.144  1.00 94.49      A    C  
ATOM    302  C   ALA A  39     -39.923  74.344 -14.789  1.00 88.37      A    C  
ATOM    303  O   ALA A  39     -40.055  75.198 -13.887  1.00 87.07      A    O  
ATOM    304  N   ASP A  40     -40.917  73.904 -15.570  1.00 80.66      A    N  
ATOM    305  CA  ASP A  40     -42.312  74.336 -15.290  1.00 74.48      A    C  
ATOM    306  CB  ASP A  40     -43.300  73.588 -16.182  1.00 74.81      A    C  
ATOM    307  CG  ASP A  40     -44.585  74.350 -16.463  1.00 81.47      A    C  
ATOM    308  OD1 ASP A  40     -44.803  75.402 -15.828  1.00 78.84      A    O  
ATOM    309  OD2 ASP A  40     -45.360  73.882 -17.318  1.00 83.89      A    O  
ATOM    310  C   ASP A  40     -42.484  74.142 -13.783  1.00 73.08      A    C  
ATOM    311  O   ASP A  40     -43.055  75.044 -13.152  1.00 68.61      A    O  
ATOM    312  N   VAL A  41     -41.923  73.055 -13.249  1.00 69.35      A    N  
ATOM    313  CA  VAL A  41     -41.890  72.815 -11.777  1.00 65.80      A    C  
ATOM    314  CB  VAL A  41     -43.261  72.377 -11.217  1.00 63.76      A    C  
ATOM    315  CG1 VAL A  41     -43.265  71.003 -10.575  1.00 63.09      A    C  
ATOM    316  CG2 VAL A  41     -43.844  73.414 -10.272  1.00 62.85      A    C  
ATOM    317  C   VAL A  41     -40.736  71.827 -11.531  1.00 64.79      A    C  
ATOM    318  O   VAL A  41     -40.521  70.943 -12.389  1.00 65.04      A    O  
ATOM    319  N   GLY A  42     -39.972  72.024 -10.454  1.00 59.79      A    N  
ATOM    320  CA  GLY A  42     -38.836  71.146 -10.125  1.00 56.75      A    C  
ATOM    321  C   GLY A  42     -38.769  70.805  -8.650  1.00 54.58      A    C  
ATOM    322  O   GLY A  42     -38.775  69.619  -8.327  1.00 50.92      A    O  
ATOM    323  N   THR A  43     -38.715  71.816  -7.787  1.00 55.00      A    N  
ATOM    324  CA  THR A  43     -38.671  71.603  -6.311  1.00 58.36      A    C  
ATOM    325  CB  THR A  43     -38.488  72.933  -5.559  1.00 59.44      A    C  
ATOM    326  OG1 THR A  43     -37.134  72.962  -5.108  1.00 60.89      A    O  
ATOM    327  CG2 THR A  43     -39.405  73.128  -4.372  1.00 60.13      A    C  
ATOM    328  C   THR A  43     -39.836  70.735  -5.799  1.00 57.54      A    C  
ATOM    329  O   THR A  43     -39.551  69.897  -4.930  1.00 59.55      A    O  
ATOM    330  N   PRO A  44     -41.118  70.860  -6.228  1.00 51.18      A    N  
ATOM    331  CA  PRO A  44     -42.148  69.994  -5.654  1.00 50.95      A    C  
ATOM    332  CB  PRO A  44     -43.388  70.375  -6.477  1.00 49.86      A    C  
ATOM    333  CG  PRO A  44     -43.139  71.823  -6.794  1.00 48.68      A    C  
ATOM    334  CD  PRO A  44     -41.679  71.819  -7.197  1.00 48.56      A    C  
ATOM    335  C   PRO A  44     -41.763  68.507  -5.740  1.00 50.73      A    C  
ATOM    336  O   PRO A  44     -41.950  67.802  -4.767  1.00 54.87      A    O  
ATOM    337  N   GLN A  45     -41.192  68.072  -6.864  1.00 47.99      A    N  
ATOM    338  CA  GLN A  45     -40.762  66.661  -7.057  1.00 48.99      A    C  
ATOM    339  CB  GLN A  45     -40.367  66.411  -8.510  1.00 49.42      A    C  
ATOM    340  CG  GLN A  45     -41.564  66.165  -9.414  1.00 51.83      A    C  
ATOM    341  CD  GLN A  45     -42.094  67.422 -10.055  1.00 54.01      A    C  
ATOM    342  OE1 GLN A  45     -41.337  68.299 -10.471  1.00 58.17      A    O  
ATOM    343  NE2 GLN A  45     -43.409  67.506 -10.166  1.00 54.48      A    N  
ATOM    344  C   GLN A  45     -39.606  66.332  -6.106  1.00 50.73      A    C  
ATOM    345  O   GLN A  45     -39.591  65.210  -5.547  1.00 46.44      A    O  
ATOM    346  N   ILE A  46     -38.684  67.280  -5.920  1.00 54.01      A    N  
ATOM    347  CA  ILE A  46     -37.447  67.104  -5.101  1.00 53.16      A    C  
ATOM    348  CB  ILE A  46     -36.540  68.344  -5.214  1.00 55.49      A    C  
ATOM    349  CG1 ILE A  46     -35.808  68.334  -6.559  1.00 55.45      A    C  
ATOM    350  CG2 ILE A  46     -35.568  68.427  -4.043  1.00 58.40      A    C  
ATOM    351  CD1 ILE A  46     -35.557  69.690  -7.150  1.00 54.72      A    C  
ATOM    352  C   ILE A  46     -37.840  66.780  -3.656  1.00 52.85      A    C  
ATOM    353  O   ILE A  46     -37.361  65.752  -3.132  1.00 50.08      A    O  
ATOM    354  N   ASP A  47     -38.677  67.626  -3.051  1.00 52.79      A    N  
ATOM    355  CA  ASP A  47     -39.209  67.438  -1.675  1.00 53.69      A    C  
ATOM    356  CB  ASP A  47     -40.270  68.492  -1.346  1.00 55.66      A    C  
ATOM    357  CG  ASP A  47     -39.746  69.920  -1.377  1.00 59.82      A    C  
ATOM    358  OD1 ASP A  47     -38.535  70.114  -1.100  1.00 56.33      A    O  
ATOM    359  OD2 ASP A  47     -40.553  70.830  -1.685  1.00 60.73      A    O  
ATOM    360  C   ASP A  47     -39.776  66.019  -1.542  1.00 55.06      A    C  
ATOM    361  O   ASP A  47     -39.442  65.319  -0.551  1.00 50.90      A    O  
ATOM    362  N   TYR A  48     -40.599  65.598  -2.505  1.00 55.51      A    N  
ATOM    363  CA  TYR A  48     -41.265  64.273  -2.460  1.00 52.50      A    C  
ATOM    364  CB  TYR A  48     -42.321  64.113  -3.553  1.00 53.18      A    C  
ATOM    365  CG  TYR A  48     -42.762  62.679  -3.693  1.00 52.91      A    C  
ATOM    366  CD1 TYR A  48     -43.592  62.094  -2.748  1.00 52.64      A    C  
ATOM    367  CE1 TYR A  48     -43.980  60.769  -2.848  1.00 51.69      A    C  
ATOM    368  CZ  TYR A  48     -43.508  59.997  -3.895  1.00 55.32      A    C  
ATOM    369  OH  TYR A  48     -43.883  58.687  -3.999  1.00 59.05      A    O  
ATOM    370  CE2 TYR A  48     -42.653  60.556  -4.831  1.00 54.20      A    C  
ATOM    371  CD2 TYR A  48     -42.276  61.882  -4.715  1.00 50.87      A    C  
ATOM    372  C   TYR A  48     -40.210  63.158  -2.535  1.00 51.28      A    C  
ATOM    373  O   TYR A  48     -40.368  62.157  -1.807  1.00 56.22      A    O  
ATOM    374  N   LEU A  49     -39.171  63.309  -3.365  1.00 47.50      A    N  
ATOM    375  CA  LEU A  49     -38.126  62.259  -3.543  1.00 47.64      A    C  
ATOM    376  CB  LEU A  49     -37.181  62.625  -4.693  1.00 48.27      A    C  
ATOM    377  CG  LEU A  49     -37.691  62.361  -6.114  1.00 47.81      A    C  
ATOM    378  CD1 LEU A  49     -36.693  62.865  -7.143  1.00 47.50      A    C  
ATOM    379  CD2 LEU A  49     -37.969  60.885  -6.349  1.00 47.64      A    C  
ATOM    380  C   LEU A  49     -37.347  62.050  -2.234  1.00 51.10      A    C  
ATOM    381  O   LEU A  49     -37.067  60.882  -1.903  1.00 51.84      A    O  
ATOM    382  N   LEU A  50     -37.030  63.123  -1.499  1.00 53.45      A    N  
ATOM    383  CA  LEU A  50     -36.191  63.055  -0.268  1.00 50.91      A    C  
ATOM    384  CB  LEU A  50     -35.665  64.450   0.077  1.00 51.81      A    C  
ATOM    385  CG  LEU A  50     -34.253  64.754  -0.422  1.00 54.16      A    C  
ATOM    386  CD1 LEU A  50     -34.009  64.187  -1.818  1.00 56.72      A    C  
ATOM    387  CD2 LEU A  50     -33.997  66.249  -0.407  1.00 52.20      A    C  
ATOM    388  C   LEU A  50     -36.957  62.448   0.915  1.00 49.86      A    C  
ATOM    389  O   LEU A  50     -36.311  61.717   1.687  1.00 45.32      A    O  
ATOM    390  N   ALA A  51     -38.256  62.734   1.072  1.00 53.80      A    N  
ATOM    391  CA  ALA A  51     -39.070  62.242   2.216  1.00 56.32      A    C  
ATOM    392  CB  ALA A  51     -40.363  63.010   2.342  1.00 58.25      A    C  
ATOM    393  C   ALA A  51     -39.334  60.735   2.089  1.00 57.35      A    C  
ATOM    394  O   ALA A  51     -39.442  60.072   3.141  1.00 67.28      A    O  
ATOM    395  N   THR A  52     -39.426  60.213   0.862  1.00 55.92      A    N  
ATOM    396  CA  THR A  52     -39.790  58.797   0.575  1.00 51.13      A    C  
ATOM    397  CB  THR A  52     -40.624  58.675  -0.704  1.00 48.59      A    C  
ATOM    398  OG1 THR A  52     -39.844  59.153  -1.804  1.00 47.25      A    O  
ATOM    399  CG2 THR A  52     -41.934  59.426  -0.599  1.00 47.24      A    C  
ATOM    400  C   THR A  52     -38.539  57.925   0.466  1.00 53.35      A    C  
ATOM    401  O   THR A  52     -38.697  56.688   0.523  1.00 58.69      A    O  
ATOM    402  N   GLN A  53     -37.355  58.526   0.302  1.00 53.71      A    N  
ATOM    403  CA  GLN A  53     -36.072  57.774   0.310  1.00 53.62      A    C  
ATOM    404  CB  GLN A  53     -34.864  58.701   0.168  1.00 53.97      A    C  
ATOM    405  CG  GLN A  53     -33.553  57.981  -0.140  1.00 52.37      A    C  
ATOM    406  CD  GLN A  53     -32.395  58.949  -0.225  1.00 52.33      A    C  
ATOM    407  OE1 GLN A  53     -32.508  60.117   0.144  1.00 48.06      A    O  
ATOM    408  NE2 GLN A  53     -31.254  58.467  -0.691  1.00 54.44      A    N  
ATOM    409  C   GLN A  53     -36.005  56.978   1.615  1.00 54.23      A    C  
ATOM    410  O   GLN A  53     -36.536  57.457   2.639  1.00 50.81      A    O  
ATOM    411  N   ARG A  54     -35.414  55.788   1.559  1.00 59.00      A    N  
ATOM    412  CA  ARG A  54     -35.318  54.881   2.727  1.00 64.57      A    C  
ATOM    413  CB  ARG A  54     -35.291  53.415   2.290  1.00 65.95      A    C  
ATOM    414  CG  ARG A  54     -36.638  52.715   2.379  1.00 61.42      A    C  
ATOM    415  CD  ARG A  54     -36.437  51.225   2.238  1.00 60.10      A    C  
ATOM    416  NE  ARG A  54     -35.703  50.918   1.019  1.00 60.29      A    N  
ATOM    417  CZ  ARG A  54     -34.834  49.921   0.868  1.00 62.69      A    C  
ATOM    418  NH1 ARG A  54     -34.553  49.096   1.866  1.00 64.14      A    N  
ATOM    419  NH2 ARG A  54     -34.235  49.756  -0.295  1.00 63.05      A    N  
ATOM    420  C   ARG A  54     -34.071  55.237   3.527  1.00 66.38      A    C  
ATOM    421  O   ARG A  54     -33.078  55.692   2.960  1.00 70.13      A    O  
ATOM    422  N   PRO A  55     -34.102  55.041   4.864  1.00 64.76      A    N  
ATOM    423  CA  PRO A  55     -32.915  55.179   5.703  1.00 65.83      A    C  
ATOM    424  CB  PRO A  55     -33.294  54.340   6.931  1.00 66.16      A    C  
ATOM    425  CG  PRO A  55     -34.782  54.572   7.076  1.00 66.90      A    C  
ATOM    426  CD  PRO A  55     -35.298  54.702   5.654  1.00 68.89      A    C  
ATOM    427  C   PRO A  55     -31.621  54.661   5.056  1.00 64.90      A    C  
ATOM    428  O   PRO A  55     -30.626  55.358   5.143  1.00 66.54      A    O  
ATOM    429  N   ASP A  56     -31.658  53.493   4.405  1.00 64.36      A    N  
ATOM    430  CA  ASP A  56     -30.449  52.900   3.765  1.00 65.52      A    C  
ATOM    431  CB  ASP A  56     -30.607  51.406   3.461  1.00 67.59      A    C  
ATOM    432  CG  ASP A  56     -31.670  51.045   2.433  1.00 71.21      A    C  
ATOM    433  OD1 ASP A  56     -32.420  51.951   2.002  1.00 73.91      A    O  
ATOM    434  OD2 ASP A  56     -31.744  49.850   2.074  1.00 65.85      A    O  
ATOM    435  C   ASP A  56     -30.073  53.689   2.503  1.00 62.47      A    C  
ATOM    436  O   ASP A  56     -29.105  53.285   1.848  1.00 62.81      A    O  
ATOM    437  N   GLY A  57     -30.805  54.762   2.174  1.00 59.98      A    N  
ATOM    438  CA  GLY A  57     -30.482  55.675   1.059  1.00 57.03      A    C  
ATOM    439  C   GLY A  57     -31.177  55.294  -0.233  1.00 56.49      A    C  
ATOM    440  O   GLY A  57     -31.131  56.107  -1.162  1.00 55.65      A    O  
ATOM    441  N   LEU A  58     -31.809  54.116  -0.288  1.00 61.15      A    N  
ATOM    442  CA  LEU A  58     -32.462  53.563  -1.510  1.00 57.81      A    C  
ATOM    443  CB  LEU A  58     -32.396  52.031  -1.489  1.00 57.75      A    C  
ATOM    444  CG  LEU A  58     -31.069  51.371  -1.871  1.00 58.73      A    C  
ATOM    445  CD1 LEU A  58     -31.210  49.855  -1.881  1.00 57.24      A    C  
ATOM    446  CD2 LEU A  58     -30.566  51.844  -3.224  1.00 58.72      A    C  
ATOM    447  C   LEU A  58     -33.924  54.023  -1.590  1.00 56.89      A    C  
ATOM    448  O   LEU A  58     -34.431  54.607  -0.612  1.00 54.90      A    O  
ATOM    449  N   TRP A  59     -34.561  53.747  -2.733  1.00 56.00      A    N  
ATOM    450  CA  TRP A  59     -36.014  53.940  -2.990  1.00 53.60      A    C  
ATOM    451  CB  TRP A  59     -36.244  54.927  -4.139  1.00 53.34      A    C  
ATOM    452  CG  TRP A  59     -36.050  56.367  -3.785  1.00 54.96      A    C  
ATOM    453  CD1 TRP A  59     -36.977  57.228  -3.271  1.00 56.95      A    C  
ATOM    454  NE1 TRP A  59     -36.427  58.471  -3.095  1.00 54.60      A    N  
ATOM    455  CE2 TRP A  59     -35.123  58.445  -3.509  1.00 54.41      A    C  
ATOM    456  CD2 TRP A  59     -34.846  57.133  -3.953  1.00 55.94      A    C  
ATOM    457  CE3 TRP A  59     -33.564  56.835  -4.423  1.00 56.63      A    C  
ATOM    458  CZ3 TRP A  59     -32.613  57.832  -4.438  1.00 56.90      A    C  
ATOM    459  CH2 TRP A  59     -32.910  59.122  -3.997  1.00 55.69      A    C  
ATOM    460  CZ2 TRP A  59     -34.161  59.453  -3.530  1.00 54.93      A    C  
ATOM    461  C   TRP A  59     -36.674  52.595  -3.306  1.00 53.59      A    C  
ATOM    462  O   TRP A  59     -36.022  51.742  -3.944  1.00 54.33      A    O  
ATOM    463  N   GLY A  60     -37.923  52.428  -2.866  1.00 53.05      A    N  
ATOM    464  CA  GLY A  60     -38.825  51.350  -3.312  1.00 51.05      A    C  
ATOM    465  C   GLY A  60     -39.079  50.315  -2.236  1.00 50.41      A    C  
ATOM    466  O   GLY A  60     -38.676  50.525  -1.078  1.00 53.96      A    O  
ATOM    467  N   SER A  61     -39.751  49.233  -2.619  1.00 49.16      A    N  
ATOM    468  CA  SER A  61     -40.103  48.091  -1.740  1.00 49.80      A    C  
ATOM    469  CB  SER A  61     -41.459  47.547  -2.097  1.00 49.12      A    C  
ATOM    470  OG  SER A  61     -42.463  48.518  -1.828  1.00 47.42      A    O  
ATOM    471  C   SER A  61     -39.009  47.025  -1.829  1.00 48.64      A    C  
ATOM    472  O   SER A  61     -38.420  46.861  -2.918  1.00 44.32      A    O  
ATOM    473  N   VAL A  62     -38.773  46.322  -0.720  1.00 47.88      A    N  
ATOM    474  CA  VAL A  62     -37.581  45.444  -0.516  1.00 48.33      A    C  
ATOM    475  CB  VAL A  62     -37.543  44.841   0.901  1.00 46.40      A    C  
ATOM    476  CG1 VAL A  62     -36.253  44.075   1.132  1.00 47.78      A    C  
ATOM    477  CG2 VAL A  62     -37.717  45.901   1.974  1.00 42.94      A    C  
ATOM    478  C   VAL A  62     -37.579  44.350  -1.589  1.00 49.57      A    C  
ATOM    479  O   VAL A  62     -38.452  43.451  -1.518  1.00 48.90      A    O  
ATOM    480  N   GLY A  63     -36.618  44.428  -2.521  1.00 50.11      A    N  
ATOM    481  CA  GLY A  63     -36.464  43.517  -3.673  1.00 51.47      A    C  
ATOM    482  C   GLY A  63     -36.946  44.131  -4.983  1.00 55.06      A    C  
ATOM    483  O   GLY A  63     -36.931  43.410  -6.000  1.00 58.95      A    O  
ATOM    484  N   PHE A  64     -37.363  45.405  -4.977  1.00 53.29      A    N  
ATOM    485  CA  PHE A  64     -37.811  46.145  -6.189  1.00 51.88      A    C  
ATOM    486  CB  PHE A  64     -39.339  46.194  -6.254  1.00 50.42      A    C  
ATOM    487  CG  PHE A  64     -40.021  44.883  -5.961  1.00 53.17      A    C  
ATOM    488  CD1 PHE A  64     -40.237  43.950  -6.965  1.00 54.40      A    C  
ATOM    489  CE1 PHE A  64     -40.863  42.745  -6.687  1.00 52.05      A    C  
ATOM    490  CZ  PHE A  64     -41.292  42.467  -5.411  1.00 50.72      A    C  
ATOM    491  CD2 PHE A  64     -40.461  44.588  -4.681  1.00 53.56      A    C  
ATOM    492  CE2 PHE A  64     -41.099  43.388  -4.410  1.00 52.11      A    C  
ATOM    493  C   PHE A  64     -37.219  47.559  -6.202  1.00 51.29      A    C  
ATOM    494  O   PHE A  64     -37.913  48.500  -6.642  1.00 51.81      A    O  
ATOM    495  N   GLU A  65     -35.951  47.687  -5.804  1.00 49.81      A    N  
ATOM    496  CA  GLU A  65     -35.308  48.985  -5.465  1.00 51.25      A    C  
ATOM    497  CB  GLU A  65     -34.340  48.777  -4.302  1.00 54.10      A    C  
ATOM    498  CG  GLU A  65     -35.072  48.429  -3.018  1.00 56.94      A    C  
ATOM    499  CD  GLU A  65     -34.611  47.187  -2.274  1.00 57.72      A    C  
ATOM    500  OE1 GLU A  65     -34.146  46.223  -2.927  1.00 57.91      A    O  
ATOM    501  OE2 GLU A  65     -34.756  47.172  -1.038  1.00 61.91      A    O  
ATOM    502  C   GLU A  65     -34.608  49.617  -6.675  1.00 48.56      A    C  
ATOM    503  O   GLU A  65     -34.674  50.862  -6.788  1.00 50.09      A    O  
ATOM    504  N   LEU A  66     -33.967  48.824  -7.537  1.00 44.70      A    N  
ATOM    505  CA  LEU A  66     -33.092  49.360  -8.618  1.00 46.24      A    C  
ATOM    506  CB  LEU A  66     -32.579  48.226  -9.514  1.00 49.18      A    C  
ATOM    507  CG  LEU A  66     -31.074  47.961  -9.444  1.00 49.94      A    C  
ATOM    508  CD1 LEU A  66     -30.704  46.706 -10.219  1.00 50.86      A    C  
ATOM    509  CD2 LEU A  66     -30.290  49.152  -9.973  1.00 51.82      A    C  
ATOM    510  C   LEU A  66     -33.838  50.418  -9.442  1.00 45.29      A    C  
ATOM    511  O   LEU A  66     -33.410  51.577  -9.414  1.00 47.46      A    O  
ATOM    512  N   VAL A  67     -34.889  50.033 -10.172  1.00 46.61      A    N  
ATOM    513  CA  VAL A  67     -35.601  50.930 -11.135  1.00 46.17      A    C  
ATOM    514  CB  VAL A  67     -36.819  50.246 -11.783  1.00 47.10      A    C  
ATOM    515  CG1 VAL A  67     -37.923  51.235 -12.129  1.00 48.71      A    C  
ATOM    516  CG2 VAL A  67     -36.410  49.456 -13.013  1.00 48.92      A    C  
ATOM    517  C   VAL A  67     -35.986  52.237 -10.444  1.00 45.31      A    C  
ATOM    518  O   VAL A  67     -35.719  53.299 -10.999  1.00 45.28      A    O  
ATOM    519  N   PRO A  68     -36.664  52.226  -9.267  1.00 46.43      A    N  
ATOM    520  CA  PRO A  68     -36.940  53.470  -8.547  1.00 47.04      A    C  
ATOM    521  CB  PRO A  68     -37.794  53.073  -7.329  1.00 46.37      A    C  
ATOM    522  CG  PRO A  68     -37.705  51.562  -7.241  1.00 45.11      A    C  
ATOM    523  CD  PRO A  68     -37.311  51.069  -8.624  1.00 47.13      A    C  
ATOM    524  C   PRO A  68     -35.680  54.230  -8.100  1.00 46.36      A    C  
ATOM    525  O   PRO A  68     -35.664  55.430  -8.287  1.00 49.38      A    O  
ATOM    526  N   THR A  69     -34.667  53.555  -7.547  1.00 45.00      A    N  
ATOM    527  CA  THR A  69     -33.449  54.234  -7.020  1.00 50.28      A    C  
ATOM    528  CB  THR A  69     -32.536  53.294  -6.225  1.00 53.72      A    C  
ATOM    529  OG1 THR A  69     -33.249  52.865  -5.064  1.00 54.39      A    O  
ATOM    530  CG2 THR A  69     -31.247  53.972  -5.810  1.00 55.20      A    C  
ATOM    531  C   THR A  69     -32.685  54.926  -8.160  1.00 49.93      A    C  
ATOM    532  O   THR A  69     -32.266  56.084  -7.964  1.00 49.25      A    O  
ATOM    533  N   LEU A  70     -32.496  54.249  -9.292  1.00 49.25      A    N  
ATOM    534  CA  LEU A  70     -31.921  54.862 -10.523  1.00 51.01      A    C  
ATOM    535  CB  LEU A  70     -31.833  53.812 -11.627  1.00 52.40      A    C  
ATOM    536  CG  LEU A  70     -30.562  52.976 -11.644  1.00 55.88      A    C  
ATOM    537  CD1 LEU A  70     -30.635  51.976 -12.783  1.00 57.73      A    C  
ATOM    538  CD2 LEU A  70     -29.327  53.857 -11.776  1.00 57.39      A    C  
ATOM    539  C   LEU A  70     -32.788  56.032 -11.000  1.00 50.72      A    C  
ATOM    540  O   LEU A  70     -32.216  57.050 -11.437  1.00 50.94      A    O  
ATOM    541  N   GLY A  71     -34.114  55.869 -10.981  1.00 47.91      A    N  
ATOM    542  CA  GLY A  71     -35.049  56.891 -11.483  1.00 46.67      A    C  
ATOM    543  C   GLY A  71     -34.895  58.193 -10.722  1.00 45.54      A    C  
ATOM    544  O   GLY A  71     -34.791  59.252 -11.378  1.00 42.33      A    O  
ATOM    545  N   ALA A  72     -34.862  58.114  -9.388  1.00 47.53      A    N  
ATOM    546  CA  ALA A  72     -34.818  59.287  -8.477  1.00 54.48      A    C  
ATOM    547  CB  ALA A  72     -35.024  58.851  -7.046  1.00 55.10      A    C  
ATOM    548  C   ALA A  72     -33.484  60.029  -8.647  1.00 58.51      A    C  
ATOM    549  O   ALA A  72     -33.490  61.276  -8.824  1.00 53.55      A    O  
ATOM    550  N   VAL A  73     -32.376  59.287  -8.600  1.00 61.72      A    N  
ATOM    551  CA  VAL A  73     -31.005  59.871  -8.651  1.00 63.63      A    C  
ATOM    552  CB  VAL A  73     -29.912  58.833  -8.334  1.00 67.33      A    C  
ATOM    553  CG1 VAL A  73     -30.037  58.341  -6.899  1.00 67.94      A    C  
ATOM    554  CG2 VAL A  73     -29.901  57.671  -9.316  1.00 66.91      A    C  
ATOM    555  C   VAL A  73     -30.801  60.542 -10.015  1.00 62.68      A    C  
ATOM    556  O   VAL A  73     -30.161  61.607 -10.037  1.00 70.13      A    O  
ATOM    557  N   ALA A  74     -31.335  59.962 -11.097  1.00 60.79      A    N  
ATOM    558  CA  ALA A  74     -31.341  60.576 -12.450  1.00 59.33      A    C  
ATOM    559  CB  ALA A  74     -32.016  59.691 -13.463  1.00 57.84      A    C  
ATOM    560  C   ALA A  74     -32.039  61.934 -12.382  1.00 59.49      A    C  
ATOM    561  O   ALA A  74     -31.509  62.900 -12.964  1.00 62.72      A    O  
ATOM    562  N   GLY A  75     -33.185  61.984 -11.699  1.00 59.42      A    N  
ATOM    563  CA  GLY A  75     -33.969  63.215 -11.491  1.00 59.42      A    C  
ATOM    564  C   GLY A  75     -33.205  64.235 -10.670  1.00 58.00      A    C  
ATOM    565  O   GLY A  75     -33.232  65.423 -11.049  1.00 56.78      A    O  
ATOM    566  N   LEU A  76     -32.550  63.791  -9.591  1.00 58.47      A    N  
ATOM    567  CA  LEU A  76     -31.832  64.675  -8.628  1.00 55.73      A    C  
ATOM    568  CB  LEU A  76     -31.792  64.014  -7.247  1.00 54.53      A    C  
ATOM    569  CG  LEU A  76     -33.140  63.827  -6.557  1.00 51.68      A    C  
ATOM    570  CD1 LEU A  76     -32.947  63.220  -5.178  1.00 51.20      A    C  
ATOM    571  CD2 LEU A  76     -33.900  65.139  -6.455  1.00 52.28      A    C  
ATOM    572  C   LEU A  76     -30.411  64.954  -9.119  1.00 56.23      A    C  
ATOM    573  O   LEU A  76     -29.727  65.777  -8.485  1.00 57.31      A    O  
ATOM    574  N   SER A  77     -29.976  64.288 -10.190  1.00 59.07      A    N  
ATOM    575  CA  SER A  77     -28.675  64.564 -10.855  1.00 59.38      A    C  
ATOM    576  CB  SER A  77     -28.002  63.302 -11.320  1.00 55.20      A    C  
ATOM    577  OG  SER A  77     -27.548  62.542 -10.211  1.00 49.00      A    O  
ATOM    578  C   SER A  77     -28.886  65.556 -12.002  1.00 61.76      A    C  
ATOM    579  O   SER A  77     -27.965  66.355 -12.262  1.00 68.37      A    O  
ATOM    580  N   SER A  78     -30.046  65.505 -12.662  1.00 64.49      A    N  
ATOM    581  CA  SER A  78     -30.435  66.469 -13.724  1.00 67.09      A    C  
ATOM    582  CB  SER A  78     -31.748  66.105 -14.370  1.00 64.78      A    C  
ATOM    583  OG  SER A  78     -32.846  66.430 -13.530  1.00 60.63      A    O  
ATOM    584  C   SER A  78     -30.491  67.866 -13.102  1.00 73.57      A    C  
ATOM    585  O   SER A  78     -30.996  67.980 -11.961  1.00 80.97      A    O  
ATOM    586  N   ARG A  79     -29.973  68.871 -13.814  1.00 73.48      A    N  
ATOM    587  CA  ARG A  79     -30.002  70.302 -13.400  1.00 72.18      A    C  
ATOM    588  CB  ARG A  79     -31.430  70.839 -13.529  1.00 71.02      A    C  
ATOM    589  CG  ARG A  79     -31.866  71.089 -14.967  1.00 73.83      A    C  
ATOM    590  CD  ARG A  79     -33.348  70.865 -15.221  1.00 75.84      A    C  
ATOM    591  NE  ARG A  79     -34.102  72.109 -15.361  1.00 74.55      A    N  
ATOM    592  CZ  ARG A  79     -34.409  72.702 -16.517  1.00 73.78      A    C  
ATOM    593  NH1 ARG A  79     -34.034  72.184 -17.677  1.00 73.74      A    N  
ATOM    594  NH2 ARG A  79     -35.098  73.828 -16.509  1.00 72.62      A    N  
ATOM    595  C   ARG A  79     -29.478  70.445 -11.964  1.00 72.08      A    C  
ATOM    596  O   ARG A  79     -28.318  70.039 -11.733  1.00 71.65      A    O  
ATOM    597  N   ASP A  84     -27.262  71.228  -5.594  1.00 92.78      A    N  
ATOM    598  CA  ASP A  84     -28.579  71.665  -6.139  1.00 94.73      A    C  
ATOM    599  CB  ASP A  84     -29.349  70.491  -6.756  1.00 96.81      A    C  
ATOM    600  CG  ASP A  84     -28.668  69.869  -7.964  1.00100.38      A    C  
ATOM    601  OD1 ASP A  84     -27.422  69.744  -7.932  1.00104.07      A    O  
ATOM    602  OD2 ASP A  84     -29.384  69.511  -8.926  1.00 95.12      A    O  
ATOM    603  C   ASP A  84     -29.373  72.362  -5.025  1.00 92.40      A    C  
ATOM    604  O   ASP A  84     -29.353  73.612  -4.983  1.00 88.24      A    O  
ATOM    605  N   ARG A  85     -30.033  71.583  -4.160  1.00 86.73      A    N  
ATOM    606  CA  ARG A  85     -30.799  72.078  -2.983  1.00 81.61      A    C  
ATOM    607  CB  ARG A  85     -32.306  71.925  -3.224  1.00 80.93      A    C  
ATOM    608  CG  ARG A  85     -32.995  73.198  -3.694  1.00 78.08      A    C  
ATOM    609  CD  ARG A  85     -32.828  73.453  -5.182  1.00 75.84      A    C  
ATOM    610  NE  ARG A  85     -34.086  73.877  -5.788  1.00 74.85      A    N  
ATOM    611  CZ  ARG A  85     -34.212  74.463  -6.974  1.00 70.56      A    C  
ATOM    612  NH1 ARG A  85     -33.149  74.732  -7.715  1.00 71.01      A    N  
ATOM    613  NH2 ARG A  85     -35.413  74.790  -7.413  1.00 69.52      A    N  
ATOM    614  C   ARG A  85     -30.333  71.328  -1.729  1.00 76.69      A    C  
ATOM    615  O   ARG A  85     -29.247  70.715  -1.777  1.00 74.31      A    O  
ATOM    616  N   ALA A  86     -31.125  71.380  -0.653  1.00 71.81      A    N  
ATOM    617  CA  ALA A  86     -30.770  70.857   0.687  1.00 71.16      A    C  
ATOM    618  CB  ALA A  86     -31.650  71.487   1.737  1.00 71.18      A    C  
ATOM    619  C   ALA A  86     -30.898  69.333   0.701  1.00 67.43      A    C  
ATOM    620  O   ALA A  86     -31.989  68.836   0.388  1.00 69.15      A    O  
ATOM    621  N   GLY A  87     -29.810  68.633   1.032  1.00 66.76      A    N  
ATOM    622  CA  GLY A  87     -29.779  67.166   1.194  1.00 66.12      A    C  
ATOM    623  C   GLY A  87     -29.899  66.406  -0.119  1.00 64.18      A    C  
ATOM    624  O   GLY A  87     -30.007  65.167  -0.047  1.00 67.03      A    O  
ATOM    625  N   VAL A  88     -29.873  67.090  -1.271  1.00 62.57      A    N  
ATOM    626  CA  VAL A  88     -30.033  66.450  -2.614  1.00 62.03      A    C  
ATOM    627  CB  VAL A  88     -30.250  67.472  -3.745  1.00 61.46      A    C  
ATOM    628  CG1 VAL A  88     -29.991  66.855  -5.113  1.00 59.23      A    C  
ATOM    629  CG2 VAL A  88     -31.642  68.081  -3.690  1.00 62.51      A    C  
ATOM    630  C   VAL A  88     -28.809  65.579  -2.902  1.00 63.51      A    C  
ATOM    631  O   VAL A  88     -29.002  64.381  -3.169  1.00 67.52      A    O  
ATOM    632  N   THR A  89     -27.607  66.164  -2.892  1.00 65.71      A    N  
ATOM    633  CA  THR A  89     -26.331  65.437  -3.146  1.00 65.33      A    C  
ATOM    634  CB  THR A  89     -25.143  66.392  -3.311  1.00 63.84      A    C  
ATOM    635  OG1 THR A  89     -25.261  67.394  -2.299  1.00 64.78      A    O  
ATOM    636  CG2 THR A  89     -25.081  67.017  -4.688  1.00 59.53      A    C  
ATOM    637  C   THR A  89     -26.106  64.425  -2.017  1.00 69.32      A    C  
ATOM    638  O   THR A  89     -25.646  63.307  -2.317  1.00 73.71      A    O  
ATOM    639  N   ASP A  90     -26.430  64.806  -0.776  1.00 68.64      A    N  
ATOM    640  CA  ASP A  90     -26.470  63.889   0.397  1.00 68.76      A    C  
ATOM    641  CB  ASP A  90     -26.988  64.605   1.646  1.00 70.28      A    C  
ATOM    642  CG  ASP A  90     -27.003  63.730   2.886  1.00 70.59      A    C  
ATOM    643  OD1 ASP A  90     -25.951  63.131   3.195  1.00 69.89      A    O  
ATOM    644  OD2 ASP A  90     -28.071  63.644   3.524  1.00 71.29      A    O  
ATOM    645  C   ASP A  90     -27.328  62.667   0.040  1.00 67.49      A    C  
ATOM    646  O   ASP A  90     -26.819  61.533   0.167  1.00 71.51      A    O  
ATOM    647  N   ALA A  91     -28.571  62.887  -0.404  1.00 64.13      A    N  
ATOM    648  CA  ALA A  91     -29.437  61.838  -0.997  1.00 60.57      A    C  
ATOM    649  CB  ALA A  91     -30.715  62.430  -1.545  1.00 58.54      A    C  
ATOM    650  C   ALA A  91     -28.652  61.113  -2.098  1.00 61.01      A    C  
ATOM    651  O   ALA A  91     -28.456  59.891  -1.963  1.00 63.26      A    O  
ATOM    652  N   VAL A  92     -28.200  61.850  -3.121  1.00 58.34      A    N  
ATOM    653  CA  VAL A  92     -27.535  61.294  -4.341  1.00 59.51      A    C  
ATOM    654  CB  VAL A  92     -27.221  62.387  -5.384  1.00 57.08      A    C  
ATOM    655  CG1 VAL A  92     -26.254  61.900  -6.459  1.00 55.35      A    C  
ATOM    656  CG2 VAL A  92     -28.488  62.934  -6.026  1.00 54.99      A    C  
ATOM    657  C   VAL A  92     -26.265  60.530  -3.938  1.00 63.97      A    C  
ATOM    658  O   VAL A  92     -25.969  59.506  -4.597  1.00 62.58      A    O  
ATOM    659  N   ALA A  93     -25.544  61.005  -2.914  1.00 65.75      A    N  
ATOM    660  CA  ALA A  93     -24.248  60.441  -2.459  1.00 64.42      A    C  
ATOM    661  CB  ALA A  93     -23.511  61.426  -1.583  1.00 62.86      A    C  
ATOM    662  C   ALA A  93     -24.491  59.118  -1.725  1.00 62.12      A    C  
ATOM    663  O   ALA A  93     -23.801  58.134  -2.037  1.00 60.53      A    O  
ATOM    664  N   ARG A  94     -25.446  59.116  -0.792  1.00 64.31      A    N  
ATOM    665  CA  ARG A  94     -25.784  57.965   0.092  1.00 63.30      A    C  
ATOM    666  CB  ARG A  94     -26.608  58.460   1.284  1.00 63.14      A    C  
ATOM    667  CG  ARG A  94     -26.772  57.443   2.404  1.00 63.34      A    C  
ATOM    668  CD  ARG A  94     -27.801  57.900   3.426  1.00 63.69      A    C  
ATOM    669  NE  ARG A  94     -29.092  58.212   2.818  1.00 59.37      A    N  
ATOM    670  CZ  ARG A  94     -29.762  59.356   2.942  1.00 56.66      A    C  
ATOM    671  NH1 ARG A  94     -29.291  60.347   3.681  1.00 56.69      A    N  
ATOM    672  NH2 ARG A  94     -30.927  59.494   2.332  1.00 56.40      A    N  
ATOM    673  C   ARG A  94     -26.540  56.893  -0.706  1.00 61.63      A    C  
ATOM    674  O   ARG A  94     -26.381  55.697  -0.389  1.00 55.17      A    O  
ATOM    675  N   ALA A  95     -27.344  57.306  -1.690  1.00 63.69      A    N  
ATOM    676  CA  ALA A  95     -28.064  56.395  -2.610  1.00 67.14      A    C  
ATOM    677  CB  ALA A  95     -29.009  57.175  -3.487  1.00 67.98      A    C  
ATOM    678  C   ALA A  95     -27.053  55.609  -3.455  1.00 70.25      A    C  
ATOM    679  O   ALA A  95     -27.222  54.378  -3.615  1.00 66.45      A    O  
ATOM    680  N   CYS A  96     -26.048  56.297  -3.998  1.00 74.82      A    N  
ATOM    681  CA  CYS A  96     -25.073  55.710  -4.953  1.00 78.02      A    C  
ATOM    682  CB  CYS A  96     -24.402  56.799  -5.774  1.00 78.84      A    C  
ATOM    683  SG  CYS A  96     -25.610  57.781  -6.699  1.00 85.15      A    S  
ATOM    684  C   CYS A  96     -24.058  54.854  -4.192  1.00 83.34      A    C  
ATOM    685  O   CYS A  96     -23.674  53.794  -4.731  1.00 80.62      A    O  
ATOM    686  N   GLU A  97     -23.680  55.279  -2.980  1.00 86.95      A    N  
ATOM    687  CA  GLU A  97     -22.767  54.526  -2.073  1.00 89.13      A    C  
ATOM    688  CB  GLU A  97     -22.439  55.350  -0.824  1.00 91.23      A    C  
ATOM    689  CG  GLU A  97     -21.356  56.390  -1.064  1.00 95.27      A    C  
ATOM    690  CD  GLU A  97     -21.062  57.311   0.109  1.00 98.69      A    C  
ATOM    691  OE1 GLU A  97     -21.794  57.233   1.119  1.00 99.73      A    O  
ATOM    692  OE2 GLU A  97     -20.097  58.103   0.013  1.00 93.72      A    O  
ATOM    693  C   GLU A  97     -23.385  53.167  -1.714  1.00 84.33      A    C  
ATOM    694  O   GLU A  97     -22.611  52.199  -1.560  1.00 84.37      A    O  
ATOM    695  N   LYS A  98     -24.717  53.092  -1.594  1.00 81.59      A    N  
ATOM    696  CA  LYS A  98     -25.442  51.850  -1.206  1.00 79.29      A    C  
ATOM    697  CB  LYS A  98     -26.724  52.174  -0.431  1.00 74.53      A    C  
ATOM    698  CG  LYS A  98     -27.073  51.175   0.667  1.00 71.86      A    C  
ATOM    699  CD  LYS A  98     -27.638  49.861   0.172  1.00 71.16      A    C  
ATOM    700  CE  LYS A  98     -28.387  49.103   1.249  1.00 70.89      A    C  
ATOM    701  NZ  LYS A  98     -27.574  48.939   2.479  1.00 69.13      A    N  
ATOM    702  C   LYS A  98     -25.754  51.011  -2.450  1.00 81.59      A    C  
ATOM    703  O   LYS A  98     -26.185  49.855  -2.279  1.00 82.66      A    O  
ATOM    704  N   LEU A  99     -25.545  51.559  -3.651  1.00 81.10      A    N  
ATOM    705  CA  LEU A  99     -25.797  50.833  -4.928  1.00 79.20      A    C  
ATOM    706  CB  LEU A  99     -26.204  51.822  -6.025  1.00 76.06      A    C  
ATOM    707  CG  LEU A  99     -27.711  51.970  -6.235  1.00 72.20      A    C  
ATOM    708  CD1 LEU A  99     -28.005  52.970  -7.339  1.00 69.55      A    C  
ATOM    709  CD2 LEU A  99     -28.361  50.628  -6.551  1.00 69.87      A    C  
ATOM    710  C   LEU A  99     -24.558  50.028  -5.333  1.00 82.05      A    C  
ATOM    711  O   LEU A  99     -24.724  48.863  -5.754  1.00 80.36      A    O  
ATOM    712  N   TRP A 100     -23.369  50.626  -5.230  1.00 84.98      A    N  
ATOM    713  CA  TRP A 100     -22.083  49.921  -5.478  1.00 81.44      A    C  
ATOM    714  CB  TRP A 100     -20.915  50.889  -5.641  1.00 82.59      A    C  
ATOM    715  CG  TRP A 100     -20.609  51.161  -7.076  1.00 85.74      A    C  
ATOM    716  CD1 TRP A 100     -20.423  50.254  -8.079  1.00 87.03      A    C  
ATOM    717  NE1 TRP A 100     -20.177  50.901  -9.260  1.00 91.56      A    N  
ATOM    718  CE2 TRP A 100     -20.195  52.255  -9.038  1.00 91.41      A    C  
ATOM    719  CD2 TRP A 100     -20.471  52.455  -7.670  1.00 88.19      A    C  
ATOM    720  CE3 TRP A 100     -20.549  53.756  -7.169  1.00 90.83      A    C  
ATOM    721  CZ3 TRP A 100     -20.353  54.806  -8.034  1.00 93.98      A    C  
ATOM    722  CH2 TRP A 100     -20.079  54.590  -9.386  1.00 90.73      A    C  
ATOM    723  CZ2 TRP A 100     -19.995  53.321  -9.913  1.00 89.78      A    C  
ATOM    724  C   TRP A 100     -21.797  48.926  -4.358  1.00 73.38      A    C  
ATOM    725  O   TRP A 100     -21.096  47.947  -4.630  1.00 69.98      A    O  
ATOM    726  N   GLU A 101     -22.300  49.190  -3.151  1.00 74.20      A    N  
ATOM    727  CA  GLU A 101     -22.208  48.244  -2.007  1.00 75.91      A    C  
ATOM    728  CB  GLU A 101     -22.917  48.798  -0.768  1.00 75.55      A    C  
ATOM    729  CG  GLU A 101     -22.763  47.915   0.460  1.00 74.01      A    C  
ATOM    730  CD  GLU A 101     -23.562  48.370   1.670  1.00 77.88      A    C  
ATOM    731  OE1 GLU A 101     -24.804  48.252   1.628  1.00 78.55      A    O  
ATOM    732  OE2 GLU A 101     -22.944  48.846   2.648  1.00 74.38      A    O  
ATOM    733  C   GLU A 101     -22.790  46.885  -2.427  1.00 75.86      A    C  
ATOM    734  O   GLU A 101     -22.248  45.860  -1.965  1.00 80.38      A    O  
ATOM    735  N   LEU A 102     -23.837  46.865  -3.265  1.00 72.87      A    N  
ATOM    736  CA  LEU A 102     -24.507  45.605  -3.696  1.00 70.86      A    C  
ATOM    737  CB  LEU A 102     -26.012  45.822  -3.872  1.00 72.62      A    C  
ATOM    738  CG  LEU A 102     -26.712  46.687  -2.822  1.00 77.09      A    C  
ATOM    739  CD1 LEU A 102     -28.221  46.501  -2.924  1.00 77.89      A    C  
ATOM    740  CD2 LEU A 102     -26.233  46.387  -1.402  1.00 76.85      A    C  
ATOM    741  C   LEU A 102     -23.877  45.091  -4.997  1.00 69.47      A    C  
ATOM    742  O   LEU A 102     -23.574  43.890  -5.053  1.00 70.27      A    O  
ATOM    743  N   ALA A 103     -23.684  45.956  -6.000  1.00 69.84      A    N  
ATOM    744  CA  ALA A 103     -23.097  45.578  -7.311  1.00 69.53      A    C  
ATOM    745  CB  ALA A 103     -23.064  46.752  -8.260  1.00 69.67      A    C  
ATOM    746  C   ALA A 103     -21.693  45.006  -7.087  1.00 69.62      A    C  
ATOM    747  O   ALA A 103     -21.179  44.332  -8.004  1.00 69.79      A    O  
ATOM    748  N   LEU A 104     -21.107  45.278  -5.915  1.00 66.41      A    N  
ATOM    749  CA  LEU A 104     -19.808  44.712  -5.460  1.00 68.32      A    C  
ATOM    750  CB  LEU A 104     -18.832  45.855  -5.168  1.00 64.71      A    C  
ATOM    751  CG  LEU A 104     -18.334  46.613  -6.394  1.00 61.59      A    C  
ATOM    752  CD1 LEU A 104     -17.532  47.835  -5.975  1.00 61.07      A    C  
ATOM    753  CD2 LEU A 104     -17.506  45.704  -7.291  1.00 61.35      A    C  
ATOM    754  C   LEU A 104     -20.035  43.858  -4.212  1.00 69.53      A    C  
ATOM    755  O   LEU A 104     -19.744  44.345  -3.099  1.00 66.42      A    O  
ATOM    756  N   GLY A 105     -20.531  42.634  -4.399  1.00 74.07      A    N  
ATOM    757  CA  GLY A 105     -20.851  41.713  -3.291  1.00 80.33      A    C  
ATOM    758  C   GLY A 105     -20.969  40.274  -3.758  1.00 86.88      A    C  
ATOM    759  O   GLY A 105     -20.251  39.896  -4.712  1.00 84.14      A    O  
ATOM    760  N   GLU A 106     -21.838  39.498  -3.103  1.00 94.43      A    N  
ATOM    761  CA  GLU A 106     -22.100  38.073  -3.441  1.00 98.36      A    C  
ATOM    762  CB  GLU A 106     -22.612  37.285  -2.234  1.00 98.25      A    C  
ATOM    763  CG  GLU A 106     -21.682  37.328  -1.034  1.00 98.98      A    C  
ATOM    764  CD  GLU A 106     -22.201  38.164   0.126  1.00 99.35      A    C  
ATOM    765  OE1 GLU A 106     -21.532  39.152   0.492  1.00 95.13      A    O  
ATOM    766  OE2 GLU A 106     -23.278  37.824   0.663  1.00 94.13      A    O  
ATOM    767  C   GLU A 106     -23.118  38.020  -4.582  1.00100.48      A    C  
ATOM    768  O   GLU A 106     -24.251  38.508  -4.384  1.00106.49      A    O  
ATOM    769  N   GLY A 107     -22.710  37.477  -5.733  1.00 98.16      A    N  
ATOM    770  CA  GLY A 107     -23.549  37.364  -6.942  1.00 95.55      A    C  
ATOM    771  C   GLY A 107     -23.742  38.697  -7.651  1.00 91.57      A    C  
ATOM    772  O   GLY A 107     -24.389  38.694  -8.719  1.00 93.34      A    O  
ATOM    773  N   GLY A 108     -23.200  39.792  -7.101  1.00 84.85      A    N  
ATOM    774  CA  GLY A 108     -23.380  41.157  -7.633  1.00 81.72      A    C  
ATOM    775  C   GLY A 108     -24.788  41.668  -7.377  1.00 77.42      A    C  
ATOM    776  O   GLY A 108     -25.228  41.634  -6.208  1.00 74.04      A    O  
ATOM    777  N   LEU A 109     -25.480  42.107  -8.433  1.00 74.58      A    N  
ATOM    778  CA  LEU A 109     -26.834  42.714  -8.340  1.00 71.43      A    C  
ATOM    779  CB  LEU A 109     -26.997  43.755  -9.450  1.00 68.44      A    C  
ATOM    780  CG  LEU A 109     -26.162  45.017  -9.248  1.00 67.26      A    C  
ATOM    781  CD1 LEU A 109     -26.274  45.956 -10.437  1.00 67.56      A    C  
ATOM    782  CD2 LEU A 109     -26.568  45.727  -7.966  1.00 67.09      A    C  
ATOM    783  C   LEU A 109     -27.898  41.623  -8.418  1.00 70.05      A    C  
ATOM    784  O   LEU A 109     -27.808  40.714  -9.241  1.00 67.19      A    O  
ATOM    785  N   PRO A 110     -28.930  41.673  -7.545  1.00 67.45      A    N  
ATOM    786  CA  PRO A 110     -30.062  40.761  -7.652  1.00 66.71      A    C  
ATOM    787  CB  PRO A 110     -31.019  41.201  -6.537  1.00 68.48      A    C  
ATOM    788  CG  PRO A 110     -30.139  41.950  -5.563  1.00 67.88      A    C  
ATOM    789  CD  PRO A 110     -29.069  42.602  -6.413  1.00 67.56      A    C  
ATOM    790  C   PRO A 110     -30.738  40.912  -9.018  1.00 69.00      A    C  
ATOM    791  O   PRO A 110     -30.864  42.029  -9.486  1.00 75.73      A    O  
ATOM    792  N   ARG A 111     -31.156  39.790  -9.603  1.00 72.56      A    N  
ATOM    793  CA  ARG A 111     -31.872  39.735 -10.905  1.00 71.53      A    C  
ATOM    794  CB  ARG A 111     -32.455  38.339 -11.127  1.00 72.52      A    C  
ATOM    795  CG  ARG A 111     -33.560  38.286 -12.172  1.00 74.60      A    C  
ATOM    796  CD  ARG A 111     -32.997  38.045 -13.552  1.00 76.08      A    C  
ATOM    797  NE  ARG A 111     -32.823  36.620 -13.775  1.00 76.44      A    N  
ATOM    798  CZ  ARG A 111     -32.238  36.080 -14.837  1.00 79.26      A    C  
ATOM    799  NH1 ARG A 111     -31.741  36.850 -15.790  1.00 80.18      A    N  
ATOM    800  NH2 ARG A 111     -32.147  34.765 -14.939  1.00 80.19      A    N  
ATOM    801  C   ARG A 111     -32.972  40.802 -10.925  1.00 71.13      A    C  
ATOM    802  O   ARG A 111     -33.557  41.075  -9.856  1.00 75.01      A    O  
ATOM    803  N   LEU A 112     -33.233  41.378 -12.101  1.00 69.02      A    N  
ATOM    804  CA  LEU A 112     -34.289  42.404 -12.295  1.00 65.20      A    C  
ATOM    805  CB  LEU A 112     -34.284  42.908 -13.739  1.00 67.71      A    C  
ATOM    806  CG  LEU A 112     -33.180  43.901 -14.091  1.00 71.04      A    C  
ATOM    807  CD1 LEU A 112     -33.190  44.187 -15.582  1.00 73.80      A    C  
ATOM    808  CD2 LEU A 112     -33.334  45.190 -13.304  1.00 70.63      A    C  
ATOM    809  C   LEU A 112     -35.639  41.782 -11.979  1.00 64.00      A    C  
ATOM    810  O   LEU A 112     -35.997  40.760 -12.561  1.00 67.41      A    O  
ATOM    811  N   PRO A 113     -36.449  42.398 -11.093  1.00 62.24      A    N  
ATOM    812  CA  PRO A 113     -37.836  41.973 -10.944  1.00 58.95      A    C  
ATOM    813  CB  PRO A 113     -38.407  42.894  -9.857  1.00 60.51      A    C  
ATOM    814  CG  PRO A 113     -37.179  43.476  -9.171  1.00 59.89      A    C  
ATOM    815  CD  PRO A 113     -36.114  43.554 -10.245  1.00 59.14      A    C  
ATOM    816  C   PRO A 113     -38.481  42.159 -12.325  1.00 57.29      A    C  
ATOM    817  O   PRO A 113     -37.963  42.929 -13.119  1.00 56.53      A    O  
ATOM    818  N   ASP A 114     -39.572  41.447 -12.594  1.00 57.99      A    N  
ATOM    819  CA  ASP A 114     -40.244  41.460 -13.921  1.00 57.12      A    C  
ATOM    820  CB  ASP A 114     -40.900  40.114 -14.216  1.00 59.74      A    C  
ATOM    821  CG  ASP A 114     -39.877  39.001 -14.308  1.00 63.16      A    C  
ATOM    822  OD1 ASP A 114     -38.722  39.303 -14.692  1.00 67.91      A    O  
ATOM    823  OD2 ASP A 114     -40.234  37.848 -13.983  1.00 66.00      A    O  
ATOM    824  C   ASP A 114     -41.229  42.626 -13.961  1.00 53.23      A    C  
ATOM    825  O   ASP A 114     -42.346  42.455 -14.470  1.00 50.96      A    O  
ATOM    826  N   THR A 115     -40.798  43.776 -13.451  1.00 55.06      A    N  
ATOM    827  CA  THR A 115     -41.556  45.045 -13.504  1.00 53.90      A    C  
ATOM    828  CB  THR A 115     -40.990  46.034 -12.482  1.00 51.54      A    C  
ATOM    829  OG1 THR A 115     -42.086  46.755 -11.918  1.00 51.13      A    O  
ATOM    830  CG2 THR A 115     -39.962  46.958 -13.100  1.00 53.90      A    C  
ATOM    831  C   THR A 115     -41.503  45.536 -14.953  1.00 55.97      A    C  
ATOM    832  O   THR A 115     -40.524  45.198 -15.661  1.00 57.61      A    O  
ATOM    833  N   VAL A 116     -42.501  46.307 -15.374  1.00 53.83      A    N  
ATOM    834  CA  VAL A 116     -42.684  46.656 -16.811  1.00 53.67      A    C  
ATOM    835  CB  VAL A 116     -43.923  47.537 -17.044  1.00 51.85      A    C  
ATOM    836  CG1 VAL A 116     -44.059  47.928 -18.506  1.00 50.76      A    C  
ATOM    837  CG2 VAL A 116     -45.188  46.841 -16.566  1.00 54.20      A    C  
ATOM    838  C   VAL A 116     -41.396  47.315 -17.315  1.00 57.63      A    C  
ATOM    839  O   VAL A 116     -40.879  48.235 -16.628  1.00 56.80      A    O  
ATOM    840  N   ALA A 117     -40.887  46.801 -18.443  1.00 58.15      A    N  
ATOM    841  CA  ALA A 117     -39.710  47.298 -19.191  1.00 56.90      A    C  
ATOM    842  CB  ALA A 117     -40.081  48.538 -19.965  1.00 57.84      A    C  
ATOM    843  C   ALA A 117     -38.540  47.568 -18.240  1.00 57.24      A    C  
ATOM    844  O   ALA A 117     -37.819  48.551 -18.467  1.00 52.74      A    O  
ATOM    845  N   SER A 118     -38.338  46.718 -17.229  1.00 61.32      A    N  
ATOM    846  CA  SER A 118     -37.066  46.679 -16.460  1.00 64.54      A    C  
ATOM    847  CB  SER A 118     -37.082  45.639 -15.370  1.00 64.80      A    C  
ATOM    848  OG  SER A 118     -37.558  44.392 -15.849  1.00 65.07      A    O  
ATOM    849  C   SER A 118     -35.929  46.439 -17.458  1.00 68.95      A    C  
ATOM    850  O   SER A 118     -34.895  47.128 -17.355  1.00 71.17      A    O  
ATOM    851  N   GLU A 119     -36.170  45.549 -18.430  1.00 71.25      A    N  
ATOM    852  CA  GLU A 119     -35.210  45.143 -19.497  1.00 70.34      A    C  
ATOM    853  CB  GLU A 119     -35.879  44.330 -20.610  1.00 71.99      A    C  
ATOM    854  CG  GLU A 119     -36.886  43.298 -20.136  1.00 76.56      A    C  
ATOM    855  CD  GLU A 119     -38.338  43.703 -20.333  1.00 81.62      A    C  
ATOM    856  OE1 GLU A 119     -38.677  44.183 -21.440  1.00 78.96      A    O  
ATOM    857  OE2 GLU A 119     -39.127  43.541 -19.379  1.00 90.14      A    O  
ATOM    858  C   GLU A 119     -34.580  46.380 -20.148  1.00 68.77      A    C  
ATOM    859  O   GLU A 119     -33.414  46.288 -20.573  1.00 63.45      A    O  
ATOM    860  N   ILE A 120     -35.334  47.478 -20.260  1.00 67.88      A    N  
ATOM    861  CA  ILE A 120     -34.885  48.708 -20.976  1.00 66.74      A    C  
ATOM    862  CB  ILE A 120     -35.948  49.162 -21.986  1.00 66.44      A    C  
ATOM    863  CG1 ILE A 120     -36.246  48.051 -22.996  1.00 67.04      A    C  
ATOM    864  CG2 ILE A 120     -35.503  50.455 -22.651  1.00 65.67      A    C  
ATOM    865  CD1 ILE A 120     -36.818  48.538 -24.303  1.00 68.99      A    C  
ATOM    866  C   ILE A 120     -34.559  49.816 -19.976  1.00 63.73      A    C  
ATOM    867  O   ILE A 120     -33.491  50.444 -20.119  1.00 64.94      A    O  
ATOM    868  N   ILE A 121     -35.462  50.072 -19.032  1.00 59.87      A    N  
ATOM    869  CA  ILE A 121     -35.318  51.192 -18.061  1.00 56.65      A    C  
ATOM    870  CB  ILE A 121     -36.417  51.139 -16.990  1.00 53.92      A    C  
ATOM    871  CG1 ILE A 121     -37.744  51.619 -17.580  1.00 51.17      A    C  
ATOM    872  CG2 ILE A 121     -35.997  51.936 -15.762  1.00 53.15      A    C  
ATOM    873  CD1 ILE A 121     -38.936  51.369 -16.702  1.00 52.98      A    C  
ATOM    874  C   ILE A 121     -33.921  51.133 -17.444  1.00 58.07      A    C  
ATOM    875  O   ILE A 121     -33.287  52.198 -17.289  1.00 59.18      A    O  
ATOM    876  N   VAL A 122     -33.461  49.930 -17.114  1.00 56.67      A    N  
ATOM    877  CA  VAL A 122     -32.241  49.751 -16.281  1.00 58.60      A    C  
ATOM    878  CB  VAL A 122     -32.226  48.383 -15.588  1.00 58.36      A    C  
ATOM    879  CG1 VAL A 122     -30.981  48.223 -14.735  1.00 60.46      A    C  
ATOM    880  CG2 VAL A 122     -33.473  48.203 -14.741  1.00 56.24      A    C  
ATOM    881  C   VAL A 122     -30.982  50.021 -17.103  1.00 60.89      A    C  
ATOM    882  O   VAL A 122     -30.151  50.797 -16.642  1.00 64.22      A    O  
ATOM    883  N   PRO A 123     -30.756  49.410 -18.296  1.00 61.89      A    N  
ATOM    884  CA  PRO A 123     -29.602  49.777 -19.117  1.00 62.86      A    C  
ATOM    885  CB  PRO A 123     -29.741  48.956 -20.411  1.00 62.75      A    C  
ATOM    886  CG  PRO A 123     -31.143  48.389 -20.367  1.00 62.88      A    C  
ATOM    887  CD  PRO A 123     -31.510  48.299 -18.898  1.00 64.47      A    C  
ATOM    888  C   PRO A 123     -29.549  51.279 -19.437  1.00 61.57      A    C  
ATOM    889  O   PRO A 123     -28.496  51.858 -19.256  1.00 62.33      A    O  
ATOM    890  N   SER A 124     -30.665  51.858 -19.891  1.00 60.42      A    N  
ATOM    891  CA  SER A 124     -30.768  53.290 -20.281  1.00 61.53      A    C  
ATOM    892  CB  SER A 124     -32.163  53.665 -20.723  1.00 61.16      A    C  
ATOM    893  OG  SER A 124     -32.820  54.454 -19.741  1.00 56.40      A    O  
ATOM    894  C   SER A 124     -30.295  54.180 -19.125  1.00 64.68      A    C  
ATOM    895  O   SER A 124     -29.447  55.066 -19.368  1.00 72.36      A    O  
ATOM    896  N   LEU A 125     -30.816  53.968 -17.915  1.00 62.80      A    N  
ATOM    897  CA  LEU A 125     -30.521  54.862 -16.764  1.00 62.47      A    C  
ATOM    898  CB  LEU A 125     -31.469  54.588 -15.592  1.00 60.41      A    C  
ATOM    899  CG  LEU A 125     -32.823  55.297 -15.662  1.00 58.84      A    C  
ATOM    900  CD1 LEU A 125     -33.587  55.132 -14.358  1.00 56.93      A    C  
ATOM    901  CD2 LEU A 125     -32.676  56.777 -15.988  1.00 58.89      A    C  
ATOM    902  C   LEU A 125     -29.058  54.709 -16.345  1.00 64.32      A    C  
ATOM    903  O   LEU A 125     -28.482  55.718 -15.906  1.00 66.50      A    O  
ATOM    904  N   ILE A 126     -28.469  53.520 -16.492  1.00 63.81      A    N  
ATOM    905  CA  ILE A 126     -27.063  53.270 -16.052  1.00 64.36      A    C  
ATOM    906  CB  ILE A 126     -26.798  51.777 -15.802  1.00 63.07      A    C  
ATOM    907  CG1 ILE A 126     -27.635  51.274 -14.625  1.00 65.43      A    C  
ATOM    908  CG2 ILE A 126     -25.315  51.512 -15.587  1.00 61.70      A    C  
ATOM    909  CD1 ILE A 126     -27.886  49.788 -14.649  1.00 66.81      A    C  
ATOM    910  C   ILE A 126     -26.083  53.875 -17.066  1.00 67.64      A    C  
ATOM    911  O   ILE A 126     -25.024  54.343 -16.613  1.00 67.54      A    O  
ATOM    912  N   ASP A 127     -26.396  53.876 -18.368  1.00 65.49      A    N  
ATOM    913  CA  ASP A 127     -25.562  54.596 -19.367  1.00 67.21      A    C  
ATOM    914  CB  ASP A 127     -26.035  54.409 -20.810  1.00 68.79      A    C  
ATOM    915  CG  ASP A 127     -25.132  55.114 -21.813  1.00 68.72      A    C  
ATOM    916  OD1 ASP A 127     -23.902  55.123 -21.589  1.00 71.06      A    O  
ATOM    917  OD2 ASP A 127     -25.661  55.663 -22.800  1.00 68.01      A    O  
ATOM    918  C   ASP A 127     -25.575  56.086 -19.017  1.00 71.52      A    C  
ATOM    919  O   ASP A 127     -24.481  56.671 -18.862  1.00 67.20      A    O  
ATOM    920  N   LEU A 128     -26.772  56.668 -18.896  1.00 74.83      A    N  
ATOM    921  CA  LEU A 128     -26.953  58.110 -18.582  1.00 74.79      A    C  
ATOM    922  CB  LEU A 128     -28.441  58.464 -18.609  1.00 76.23      A    C  
ATOM    923  CG  LEU A 128     -28.745  59.939 -18.857  1.00 74.63      A    C  
ATOM    924  CD1 LEU A 128     -28.596  60.278 -20.334  1.00 76.92      A    C  
ATOM    925  CD2 LEU A 128     -30.139  60.283 -18.366  1.00 76.53      A    C  
ATOM    926  C   LEU A 128     -26.338  58.409 -17.209  1.00 75.72      A    C  
ATOM    927  O   LEU A 128     -25.595  59.405 -17.110  1.00 73.26      A    O  
ATOM    928  N   LEU A 129     -26.618  57.570 -16.202  1.00 77.98      A    N  
ATOM    929  CA  LEU A 129     -26.181  57.791 -14.791  1.00 78.43      A    C  
ATOM    930  CB  LEU A 129     -27.160  57.156 -13.803  1.00 75.30      A    C  
ATOM    931  CG  LEU A 129     -28.376  58.002 -13.444  1.00 72.28      A    C  
ATOM    932  CD1 LEU A 129     -29.505  57.114 -12.960  1.00 71.03      A    C  
ATOM    933  CD2 LEU A 129     -28.020  59.038 -12.393  1.00 70.90      A    C  
ATOM    934  C   LEU A 129     -24.777  57.230 -14.553  1.00 78.55      A    C  
ATOM    935  O   LEU A 129     -24.178  57.593 -13.529  1.00 80.54      A    O  
ATOM    936  N   GLY A 130     -24.286  56.348 -15.420  1.00 83.27      A    N  
ATOM    937  CA  GLY A 130     -22.852  56.011 -15.437  1.00 88.30      A    C  
ATOM    938  C   GLY A 130     -22.052  57.293 -15.560  1.00 94.36      A    C  
ATOM    939  O   GLY A 130     -21.223  57.565 -14.671  1.00 94.49      A    O  
ATOM    940  N   GLU A 131     -22.337  58.089 -16.591  1.00 95.24      A    N  
ATOM    941  CA  GLU A 131     -21.544  59.320 -16.840  1.00 89.65      A    C  
ATOM    942  CB  GLU A 131     -21.864  59.847 -18.238  1.00 84.32      A    C  
ATOM    943  CG  GLU A 131     -21.429  58.900 -19.340  1.00 78.91      A    C  
ATOM    944  CD  GLU A 131     -22.251  58.970 -20.614  1.00 79.00      A    C  
ATOM    945  OE1 GLU A 131     -23.488  58.887 -20.524  1.00 74.55      A    O  
ATOM    946  OE2 GLU A 131     -21.649  59.106 -21.694  1.00 75.69      A    O  
ATOM    947  C   GLU A 131     -21.823  60.305 -15.707  1.00 90.99      A    C  
ATOM    948  O   GLU A 131     -20.911  61.071 -15.356  1.00 94.97      A    O  
ATOM    949  N   VAL A 132     -23.024  60.255 -15.137  1.00 94.62      A    N  
ATOM    950  CA  VAL A 132     -23.342  61.117 -13.963  1.00 97.79      A    C  
ATOM    951  CB  VAL A 132     -24.852  61.127 -13.675  1.00 95.44      A    C  
ATOM    952  CG1 VAL A 132     -25.148  61.658 -12.285  1.00 92.51      A    C  
ATOM    953  CG2 VAL A 132     -25.625  61.902 -14.728  1.00 95.23      A    C  
ATOM    954  C   VAL A 132     -22.556  60.627 -12.740  1.00100.40      A    C  
ATOM    955  O   VAL A 132     -21.744  61.405 -12.216  1.00107.41      A    O  
ATOM    956  N   LEU A 133     -22.778  59.385 -12.307  1.00 98.38      A    N  
ATOM    957  CA  LEU A 133     -22.116  58.912 -11.067  1.00 95.98      A    C  
ATOM    958  CB  LEU A 133     -23.165  58.551 -10.016  1.00 94.96      A    C  
ATOM    959  CG  LEU A 133     -23.114  59.417  -8.759  1.00 97.08      A    C  
ATOM    960  CD1 LEU A 133     -21.700  59.900  -8.490  1.00 97.72      A    C  
ATOM    961  CD2 LEU A 133     -24.047  60.606  -8.893  1.00 97.03      A    C  
ATOM    962  C   LEU A 133     -21.150  57.752 -11.308  1.00 97.09      A    C  
ATOM    963  O   LEU A 133     -21.338  56.747 -10.640  1.00 92.02      A    O  
ATOM    964  N   GLN A 134     -20.273  57.821 -12.310  1.00 97.21      A    N  
ATOM    965  CA  GLN A 134     -19.116  56.893 -12.413  1.00 97.37      A    C  
ATOM    966  CB  GLN A 134     -18.313  57.121 -13.696  1.00 99.47      A    C  
ATOM    967  CG  GLN A 134     -17.729  55.840 -14.278  1.00100.10      A    C  
ATOM    968  CD  GLN A 134     -18.739  55.032 -15.058  1.00102.57      A    C  
ATOM    969  OE1 GLN A 134     -19.001  53.870 -14.752  1.00105.31      A    O  
ATOM    970  NE2 GLN A 134     -19.312  55.638 -16.087  1.00103.84      A    N  
ATOM    971  C   GLN A 134     -18.222  57.125 -11.192  1.00 95.28      A    C  
ATOM    972  O   GLN A 134     -17.540  56.176 -10.770  1.00 90.96      A    O  
ATOM    973  N   ARG A 135     -18.232  58.352 -10.660  1.00 94.37      A    N  
ATOM    974  CA  ARG A 135     -17.646  58.685  -9.334  1.00 94.29      A    C  
ATOM    975  CB  ARG A 135     -17.487  60.200  -9.182  1.00 95.37      A    C  
ATOM    976  CG  ARG A 135     -16.207  60.734  -9.807  1.00 95.72      A    C  
ATOM    977  CD  ARG A 135     -14.968  60.047  -9.258  1.00 93.55      A    C  
ATOM    978  NE  ARG A 135     -13.782  60.438 -10.003  1.00 95.42      A    N  
ATOM    979  CZ  ARG A 135     -12.585  59.872  -9.887  1.00 93.68      A    C  
ATOM    980  NH1 ARG A 135     -12.390  58.874  -9.038  1.00 94.30      A    N  
ATOM    981  NH2 ARG A 135     -11.583  60.311 -10.629  1.00 91.92      A    N  
ATOM    982  C   ARG A 135     -18.522  58.082  -8.233  1.00 96.48      A    C  
ATOM    983  O   ARG A 135     -19.503  57.407  -8.579  1.00103.67      A    O  
ATOM    984  N   HIS A 136     -18.171  58.322  -6.964  1.00 95.04      A    N  
ATOM    985  CA  HIS A 136     -18.732  57.652  -5.755  1.00 96.28      A    C  
ATOM    986  CB  HIS A 136     -20.245  57.895  -5.637  1.00 97.70      A    C  
ATOM    987  CG  HIS A 136     -20.572  59.046  -4.750  1.00101.73      A    C  
ATOM    988  ND1 HIS A 136     -20.146  59.090  -3.438  1.00104.18      A    N  
ATOM    989  CE1 HIS A 136     -20.555  60.212  -2.885  1.00109.28      A    C  
ATOM    990  NE2 HIS A 136     -21.242  60.904  -3.804  1.00108.72      A    N  
ATOM    991  CD2 HIS A 136     -21.258  60.188  -4.969  1.00105.24      A    C  
ATOM    992  C   HIS A 136     -18.354  56.165  -5.764  1.00 94.46      A    C  
ATOM    993  O   HIS A 136     -19.001  55.379  -5.047  1.00 87.95      A    O  
ATOM    994  N   ARG A 137     -17.302  55.829  -6.514  1.00 97.89      A    N  
ATOM    995  CA  ARG A 137     -16.737  54.464  -6.690  1.00100.38      A    C  
ATOM    996  CB  ARG A 137     -16.073  54.435  -8.073  1.00105.52      A    C  
ATOM    997  CG  ARG A 137     -16.029  53.078  -8.761  1.00106.96      A    C  
ATOM    998  CD  ARG A 137     -15.900  53.158 -10.269  1.00106.91      A    C  
ATOM    999  NE  ARG A 137     -16.121  51.837 -10.840  1.00108.57      A    N  
ATOM   1000  CZ  ARG A 137     -15.764  51.451 -12.061  1.00111.75      A    C  
ATOM   1001  NH1 ARG A 137     -15.150  52.281 -12.888  1.00112.17      A    N  
ATOM   1002  NH2 ARG A 137     -16.015  50.213 -12.447  1.00112.92      A    N  
ATOM   1003  C   ARG A 137     -15.797  54.222  -5.508  1.00104.07      A    C  
ATOM   1004  O   ARG A 137     -15.661  55.108  -4.665  1.00105.24      A    O  
ATOM   1005  N   PRO A 138     -15.150  53.038  -5.352  1.00104.71      A    N  
ATOM   1006  CA  PRO A 138     -14.086  52.855  -4.364  1.00106.95      A    C  
ATOM   1007  CB  PRO A 138     -13.180  51.827  -5.068  1.00107.28      A    C  
ATOM   1008  CG  PRO A 138     -14.098  51.057  -6.018  1.00109.37      A    C  
ATOM   1009  CD  PRO A 138     -15.440  51.768  -6.029  1.00107.56      A    C  
ATOM   1010  C   PRO A 138     -13.308  54.131  -4.000  1.00106.52      A    C  
ATOM   1011  O   PRO A 138     -12.271  54.365  -4.597  1.00108.44      A    O  
ATOM   1012  N   PHE A 150     -18.768  49.572 -12.511  1.00107.63      A    N  
ATOM   1013  CA  PHE A 150     -19.969  49.349 -13.356  1.00104.59      A    C  
ATOM   1014  CB  PHE A 150     -19.600  48.653 -14.669  1.00106.78      A    C  
ATOM   1015  CG  PHE A 150     -18.751  49.473 -15.605  1.00108.07      A    C  
ATOM   1016  CD1 PHE A 150     -17.368  49.432 -15.524  1.00111.06      A    C  
ATOM   1017  CE1 PHE A 150     -16.584  50.185 -16.384  1.00112.51      A    C  
ATOM   1018  CZ  PHE A 150     -17.174  50.986 -17.335  1.00109.41      A    C  
ATOM   1019  CD2 PHE A 150     -19.331  50.283 -16.570  1.00107.69      A    C  
ATOM   1020  CE2 PHE A 150     -18.546  51.037 -17.429  1.00107.22      A    C  
ATOM   1021  C   PHE A 150     -20.975  48.503 -12.587  1.00 99.32      A    C  
ATOM   1022  O   PHE A 150     -20.604  47.693 -11.740  1.00 95.34      A    O  
ATOM   1023  N   PRO A 151     -22.287  48.700 -12.817  1.00 96.42      A    N  
ATOM   1024  CA  PRO A 151     -23.277  47.682 -12.498  1.00 96.97      A    C  
ATOM   1025  CB  PRO A 151     -24.475  48.525 -12.021  1.00 98.92      A    C  
ATOM   1026  CG  PRO A 151     -24.102  49.985 -12.305  1.00 97.72      A    C  
ATOM   1027  CD  PRO A 151     -22.923  49.947 -13.254  1.00 98.06      A    C  
ATOM   1028  C   PRO A 151     -23.544  46.852 -13.763  1.00 92.63      A    C  
ATOM   1029  O   PRO A 151     -23.080  47.239 -14.822  1.00 88.14      A    O  
ATOM   1030  N   SER A 152     -24.255  45.733 -13.621  1.00 90.11      A    N  
ATOM   1031  CA  SER A 152     -24.621  44.818 -14.735  1.00 89.67      A    C  
ATOM   1032  CB  SER A 152     -23.400  44.087 -15.244  1.00 89.80      A    C  
ATOM   1033  OG  SER A 152     -22.889  44.713 -16.412  1.00 90.75      A    O  
ATOM   1034  C   SER A 152     -25.714  43.853 -14.281  1.00 87.80      A    C  
ATOM   1035  O   SER A 152     -25.422  42.710 -13.932  1.00 93.39      A    O  
ATOM   1036  N   PRO A 153     -27.000  44.279 -14.256  1.00 80.83      A    N  
ATOM   1037  CA  PRO A 153     -28.070  43.437 -13.722  1.00 79.19      A    C  
ATOM   1038  CB  PRO A 153     -29.322  44.328 -13.733  1.00 77.56      A    C  
ATOM   1039  CG  PRO A 153     -28.787  45.735 -13.923  1.00 78.42      A    C  
ATOM   1040  CD  PRO A 153     -27.500  45.586 -14.708  1.00 80.35      A    C  
ATOM   1041  C   PRO A 153     -28.284  42.187 -14.571  1.00 78.69      A    C  
ATOM   1042  O   PRO A 153     -28.158  42.235 -15.793  1.00 85.63      A    O  
ATOM   1043  N   PRO A 154     -28.609  41.032 -13.950  1.00 73.29      A    N  
ATOM   1044  CA  PRO A 154     -28.699  39.766 -14.677  1.00 72.67      A    C  
ATOM   1045  CB  PRO A 154     -28.969  38.730 -13.574  1.00 73.66      A    C  
ATOM   1046  CG  PRO A 154     -28.522  39.416 -12.300  1.00 74.48      A    C  
ATOM   1047  CD  PRO A 154     -28.879  40.871 -12.515  1.00 74.68      A    C  
ATOM   1048  C   PRO A 154     -29.807  39.759 -15.741  1.00 71.99      A    C  
ATOM   1049  O   PRO A 154     -29.537  39.319 -16.846  1.00 78.61      A    O  
ATOM   1050  N   GLY A 155     -31.001  40.251 -15.400  1.00 67.76      A    N  
ATOM   1051  CA  GLY A 155     -32.145  40.326 -16.333  1.00 69.95      A    C  
ATOM   1052  C   GLY A 155     -32.061  41.512 -17.281  1.00 69.12      A    C  
ATOM   1053  O   GLY A 155     -32.933  41.601 -18.168  1.00 70.44      A    O  
ATOM   1054  N   ALA A 156     -31.064  42.392 -17.111  1.00 69.93      A    N  
ATOM   1055  CA  ALA A 156     -30.902  43.648 -17.886  1.00 70.14      A    C  
ATOM   1056  CB  ALA A 156     -29.962  44.605 -17.196  1.00 69.21      A    C  
ATOM   1057  C   ALA A 156     -30.395  43.329 -19.292  1.00 70.02      A    C  
ATOM   1058  O   ALA A 156     -29.312  42.723 -19.405  1.00 67.66      A    O  
ATOM   1059  N   LYS A 157     -31.144  43.771 -20.305  1.00 69.88      A    N  
ATOM   1060  CA  LYS A 157     -30.879  43.498 -21.740  1.00 69.34      A    C  
ATOM   1061  CB  LYS A 157     -32.116  42.856 -22.376  1.00 72.25      A    C  
ATOM   1062  CG  LYS A 157     -32.027  41.340 -22.475  1.00 76.29      A    C  
ATOM   1063  CD  LYS A 157     -33.343  40.609 -22.515  1.00 80.13      A    C  
ATOM   1064  CE  LYS A 157     -33.223  39.271 -23.217  1.00 83.43      A    C  
ATOM   1065  NZ  LYS A 157     -33.170  39.416 -24.694  1.00 85.07      A    N  
ATOM   1066  C   LYS A 157     -30.455  44.789 -22.434  1.00 66.46      A    C  
ATOM   1067  O   LYS A 157     -31.245  45.399 -23.153  1.00 62.71      A    O  
ATOM   1068  N   PRO A 158     -29.189  45.239 -22.266  1.00 67.25      A    N  
ATOM   1069  CA  PRO A 158     -28.718  46.435 -22.961  1.00 66.51      A    C  
ATOM   1070  CB  PRO A 158     -27.252  46.581 -22.523  1.00 64.90      A    C  
ATOM   1071  CG  PRO A 158     -26.861  45.201 -22.039  1.00 65.07      A    C  
ATOM   1072  CD  PRO A 158     -28.130  44.615 -21.455  1.00 67.74      A    C  
ATOM   1073  C   PRO A 158     -28.887  46.264 -24.478  1.00 66.67      A    C  
ATOM   1074  O   PRO A 158     -29.356  47.183 -25.107  1.00 71.71      A    O  
ATOM   1075  N   GLU A 159     -28.562  45.082 -25.010  1.00 67.64      A    N  
ATOM   1076  CA  GLU A 159     -28.706  44.759 -26.457  1.00 69.89      A    C  
ATOM   1077  CB  GLU A 159     -28.490  43.270 -26.753  1.00 76.53      A    C  
ATOM   1078  CG  GLU A 159     -29.274  42.307 -25.868  1.00 80.10      A    C  
ATOM   1079  CD  GLU A 159     -28.644  42.013 -24.516  1.00 82.41      A    C  
ATOM   1080  OE1 GLU A 159     -27.438  42.289 -24.346  1.00 83.82      A    O  
ATOM   1081  OE2 GLU A 159     -29.355  41.509 -23.633  1.00 82.31      A    O  
ATOM   1082  C   GLU A 159     -30.081  45.230 -26.948  1.00 65.89      A    C  
ATOM   1083  O   GLU A 159     -30.113  45.976 -27.942  1.00 68.35      A    O  
ATOM   1084  N   LEU A 160     -31.165  44.835 -26.272  1.00 64.12      A    N  
ATOM   1085  CA  LEU A 160     -32.549  45.233 -26.649  1.00 65.81      A    C  
ATOM   1086  CB  LEU A 160     -33.587  44.595 -25.720  1.00 67.99      A    C  
ATOM   1087  CG  LEU A 160     -33.662  43.069 -25.671  1.00 73.00      A    C  
ATOM   1088  CD1 LEU A 160     -34.850  42.643 -24.823  1.00 76.27      A    C  
ATOM   1089  CD2 LEU A 160     -33.768  42.454 -27.052  1.00 68.63      A    C  
ATOM   1090  C   LEU A 160     -32.664  46.759 -26.563  1.00 67.38      A    C  
ATOM   1091  O   LEU A 160     -33.379  47.336 -27.404  1.00 65.45      A    O  
ATOM   1092  N   TRP A 161     -32.016  47.380 -25.566  1.00 67.37      A    N  
ATOM   1093  CA  TRP A 161     -32.097  48.848 -25.334  1.00 66.07      A    C  
ATOM   1094  CB  TRP A 161     -31.421  49.299 -24.033  1.00 65.14      A    C  
ATOM   1095  CG  TRP A 161     -31.436  50.794 -23.938  1.00 61.57      A    C  
ATOM   1096  CD1 TRP A 161     -32.526  51.598 -24.098  1.00 60.24      A    C  
ATOM   1097  NE1 TRP A 161     -32.171  52.913 -23.994  1.00 59.90      A    N  
ATOM   1098  CE2 TRP A 161     -30.821  52.993 -23.783  1.00 60.92      A    C  
ATOM   1099  CD2 TRP A 161     -30.318  51.676 -23.749  1.00 59.83      A    C  
ATOM   1100  CE3 TRP A 161     -28.951  51.487 -23.533  1.00 60.50      A    C  
ATOM   1101  CZ3 TRP A 161     -28.140  52.591 -23.369  1.00 60.48      A    C  
ATOM   1102  CH2 TRP A 161     -28.660  53.883 -23.407  1.00 60.95      A    C  
ATOM   1103  CZ2 TRP A 161     -30.002  54.109 -23.613  1.00 61.71      A    C  
ATOM   1104  C   TRP A 161     -31.498  49.594 -26.530  1.00 66.69      A    C  
ATOM   1105  O   TRP A 161     -32.214  50.422 -27.132  1.00 64.30      A    O  
ATOM   1106  N   ARG A 162     -30.236  49.299 -26.852  1.00 68.20      A    N  
ATOM   1107  CA  ARG A 162     -29.475  49.961 -27.948  1.00 67.60      A    C  
ATOM   1108  CB  ARG A 162     -28.016  49.493 -28.006  1.00 67.21      A    C  
ATOM   1109  CG  ARG A 162     -27.356  49.274 -26.652  1.00 71.26      A    C  
ATOM   1110  CD  ARG A 162     -26.481  50.422 -26.196  1.00 76.17      A    C  
ATOM   1111  NE  ARG A 162     -26.389  50.464 -24.738  1.00 79.16      A    N  
ATOM   1112  CZ  ARG A 162     -25.391  49.998 -23.987  1.00 77.13      A    C  
ATOM   1113  NH1 ARG A 162     -24.332  49.426 -24.539  1.00 77.25      A    N  
ATOM   1114  NH2 ARG A 162     -25.460  50.119 -22.669  1.00 70.12      A    N  
ATOM   1115  C   ARG A 162     -30.166  49.665 -29.286  1.00 66.22      A    C  
ATOM   1116  O   ARG A 162     -30.074  50.516 -30.195  1.00 64.80      A    O  
ATOM   1117  N   ARG A 163     -30.823  48.506 -29.413  1.00 62.58      A    N  
ATOM   1118  CA  ARG A 163     -31.508  48.118 -30.673  1.00 64.34      A    C  
ATOM   1119  CB  ARG A 163     -32.069  46.697 -30.616  1.00 63.56      A    C  
ATOM   1120  CG  ARG A 163     -33.138  46.418 -31.666  1.00 62.69      A    C  
ATOM   1121  CD  ARG A 163     -33.039  45.035 -32.279  1.00 63.76      A    C  
ATOM   1122  NE  ARG A 163     -32.351  44.072 -31.426  1.00 63.15      A    N  
ATOM   1123  CZ  ARG A 163     -32.920  43.321 -30.485  1.00 62.83      A    C  
ATOM   1124  NH1 ARG A 163     -34.223  43.392 -30.253  1.00 64.69      A    N  
ATOM   1125  NH2 ARG A 163     -32.171  42.486 -29.786  1.00 61.49      A    N  
ATOM   1126  C   ARG A 163     -32.635  49.115 -30.953  1.00 66.97      A    C  
ATOM   1127  O   ARG A 163     -32.608  49.737 -32.036  1.00 68.90      A    O  
ATOM   1128  N   LEU A 164     -33.580  49.239 -30.014  1.00 68.39      A    N  
ATOM   1129  CA  LEU A 164     -34.745  50.162 -30.102  1.00 66.86      A    C  
ATOM   1130  CB  LEU A 164     -35.618  50.024 -28.851  1.00 66.23      A    C  
ATOM   1131  CG  LEU A 164     -36.389  48.712 -28.723  1.00 66.48      A    C  
ATOM   1132  CD1 LEU A 164     -37.434  48.810 -27.622  1.00 67.07      A    C  
ATOM   1133  CD2 LEU A 164     -37.042  48.323 -30.041  1.00 65.05      A    C  
ATOM   1134  C   LEU A 164     -34.248  51.601 -30.248  1.00 66.95      A    C  
ATOM   1135  O   LEU A 164     -34.893  52.372 -30.985  1.00 69.69      A    O  
ATOM   1136  N   SER A 165     -33.154  51.942 -29.565  1.00 66.47      A    N  
ATOM   1137  CA  SER A 165     -32.539  53.295 -29.606  1.00 67.19      A    C  
ATOM   1138  CB  SER A 165     -31.234  53.341 -28.854  1.00 69.26      A    C  
ATOM   1139  OG  SER A 165     -31.313  52.617 -27.634  1.00 72.86      A    O  
ATOM   1140  C   SER A 165     -32.344  53.716 -31.066  1.00 68.11      A    C  
ATOM   1141  O   SER A 165     -32.810  54.818 -31.443  1.00 65.20      A    O  
ATOM   1142  N   ASP A 166     -31.679  52.869 -31.855  1.00 69.43      A    N  
ATOM   1143  CA  ASP A 166     -31.246  53.219 -33.234  1.00 74.00      A    C  
ATOM   1144  CB  ASP A 166     -29.915  52.555 -33.594  1.00 75.18      A    C  
ATOM   1145  CG  ASP A 166     -28.756  53.057 -32.745  1.00 78.51      A    C  
ATOM   1146  OD1 ASP A 166     -27.599  52.781 -33.117  1.00 83.18      A    O  
ATOM   1147  OD2 ASP A 166     -29.018  53.719 -31.715  1.00 74.30      A    O  
ATOM   1148  C   ASP A 166     -32.379  52.902 -34.210  1.00 72.71      A    C  
ATOM   1149  O   ASP A 166     -32.367  53.492 -35.305  1.00 72.71      A    O  
ATOM   1150  N   ARG A 167     -33.328  52.038 -33.831  1.00 68.39      A    N  
ATOM   1151  CA  ARG A 167     -34.590  51.878 -34.600  1.00 71.03      A    C  
ATOM   1152  CB  ARG A 167     -35.482  50.768 -34.037  1.00 71.84      A    C  
ATOM   1153  CG  ARG A 167     -35.017  49.354 -34.361  1.00 72.23      A    C  
ATOM   1154  CD  ARG A 167     -36.185  48.409 -34.598  1.00 72.87      A    C  
ATOM   1155  NE  ARG A 167     -36.044  47.120 -33.927  1.00 74.88      A    N  
ATOM   1156  CZ  ARG A 167     -36.962  46.152 -33.925  1.00 73.70      A    C  
ATOM   1157  NH1 ARG A 167     -38.107  46.303 -34.572  1.00 70.31      A    N  
ATOM   1158  NH2 ARG A 167     -36.730  45.026 -33.272  1.00 76.45      A    N  
ATOM   1159  C   ARG A 167     -35.314  53.228 -34.582  1.00 73.95      A    C  
ATOM   1160  O   ARG A 167     -35.782  53.661 -35.657  1.00 81.18      A    O  
ATOM   1161  N   ILE A 168     -35.362  53.874 -33.411  1.00 71.43      A    N  
ATOM   1162  CA  ILE A 168     -35.998  55.211 -33.201  1.00 72.36      A    C  
ATOM   1163  CB  ILE A 168     -36.007  55.605 -31.705  1.00 76.25      A    C  
ATOM   1164  CG1 ILE A 168     -37.219  54.998 -30.988  1.00 78.88      A    C  
ATOM   1165  CG2 ILE A 168     -35.943  57.119 -31.530  1.00 75.05      A    C  
ATOM   1166  CD1 ILE A 168     -37.320  55.322 -29.511  1.00 76.13      A    C  
ATOM   1167  C   ILE A 168     -35.291  56.247 -34.084  1.00 70.31      A    C  
ATOM   1168  O   ILE A 168     -35.991  56.938 -34.838  1.00 69.75      A    O  
ATOM   1169  N   ALA A 169     -33.961  56.335 -34.006  1.00 72.28      A    N  
ATOM   1170  CA  ALA A 169     -33.145  57.349 -34.719  1.00 73.46      A    C  
ATOM   1171  CB  ALA A 169     -31.700  57.281 -34.276  1.00 70.84      A    C  
ATOM   1172  C   ALA A 169     -33.282  57.174 -36.239  1.00 73.06      A    C  
ATOM   1173  O   ALA A 169     -33.229  58.192 -36.957  1.00 73.45      A    O  
ATOM   1174  N   ARG A 170     -33.476  55.944 -36.720  1.00 73.63      A    N  
ATOM   1175  CA  ARG A 170     -33.662  55.671 -38.172  1.00 78.01      A    C  
ATOM   1176  CB  ARG A 170     -33.276  54.225 -38.490  1.00 78.85      A    C  
ATOM   1177  CG  ARG A 170     -31.799  53.947 -38.248  1.00 80.60      A    C  
ATOM   1178  CD  ARG A 170     -31.346  52.640 -38.853  1.00 82.25      A    C  
ATOM   1179  NE  ARG A 170     -32.067  51.501 -38.305  1.00 82.09      A    N  
ATOM   1180  CZ  ARG A 170     -32.421  50.425 -39.000  1.00 82.73      A    C  
ATOM   1181  NH1 ARG A 170     -32.142  50.340 -40.291  1.00 85.36      A    N  
ATOM   1182  NH2 ARG A 170     -33.069  49.439 -38.404  1.00 82.23      A    N  
ATOM   1183  C   ARG A 170     -35.099  56.034 -38.575  1.00 76.44      A    C  
ATOM   1184  O   ARG A 170     -35.398  55.993 -39.784  1.00 70.76      A    O  
ATOM   1185  N   GLY A 171     -35.940  56.404 -37.603  1.00 77.66      A    N  
ATOM   1186  CA  GLY A 171     -37.326  56.849 -37.840  1.00 77.72      A    C  
ATOM   1187  C   GLY A 171     -38.224  55.679 -38.184  1.00 78.42      A    C  
ATOM   1188  O   GLY A 171     -39.323  55.914 -38.722  1.00 79.23      A    O  
ATOM   1189  N   GLN A 172     -37.756  54.461 -37.903  1.00 78.01      A    N  
ATOM   1190  CA  GLN A 172     -38.539  53.212 -38.070  1.00 78.81      A    C  
ATOM   1191  CB  GLN A 172     -37.600  52.017 -38.236  1.00 80.47      A    C  
ATOM   1192  CG  GLN A 172     -36.468  52.287 -39.219  1.00 81.64      A    C  
ATOM   1193  CD  GLN A 172     -35.666  51.055 -39.550  1.00 83.93      A    C  
ATOM   1194  OE1 GLN A 172     -35.656  50.072 -38.809  1.00 81.82      A    O  
ATOM   1195  NE2 GLN A 172     -34.983  51.104 -40.681  1.00 83.81      A    N  
ATOM   1196  C   GLN A 172     -39.461  53.094 -36.853  1.00 77.68      A    C  
ATOM   1197  O   GLN A 172     -38.995  53.363 -35.725  1.00 78.31      A    O  
ATOM   1198  N   ALA A 173     -40.730  52.757 -37.070  1.00 73.69      A    N  
ATOM   1199  CA  ALA A 173     -41.731  52.680 -35.984  1.00 76.12      A    C  
ATOM   1200  CB  ALA A 173     -43.082  52.278 -36.516  1.00 76.35      A    C  
ATOM   1201  C   ALA A 173     -41.227  51.702 -34.918  1.00 80.96      A    C  
ATOM   1202  O   ALA A 173     -40.414  50.813 -35.252  1.00 83.78      A    O  
ATOM   1203  N   ILE A 174     -41.674  51.898 -33.677  1.00 82.49      A    N  
ATOM   1204  CA  ILE A 174     -41.373  51.014 -32.514  1.00 80.14      A    C  
ATOM   1205  CB  ILE A 174     -40.674  51.814 -31.395  1.00 79.67      A    C  
ATOM   1206  CG1 ILE A 174     -39.497  51.033 -30.807  1.00 79.43      A    C  
ATOM   1207  CG2 ILE A 174     -41.664  52.263 -30.327  1.00 78.76      A    C  
ATOM   1208  CD1 ILE A 174     -38.920  51.633 -29.551  1.00 80.12      A    C  
ATOM   1209  C   ILE A 174     -42.692  50.393 -32.066  1.00 80.11      A    C  
ATOM   1210  O   ILE A 174     -43.747  50.992 -32.268  1.00 85.05      A    O  
ATOM   1211  N   PRO A 175     -42.714  49.166 -31.464  1.00 79.53      A    N  
ATOM   1212  CA  PRO A 175     -43.959  48.635 -30.904  1.00 79.30      A    C  
ATOM   1213  CB  PRO A 175     -43.519  47.412 -30.093  1.00 78.07      A    C  
ATOM   1214  CG  PRO A 175     -42.373  46.870 -30.886  1.00 79.41      A    C  
ATOM   1215  CD  PRO A 175     -41.657  48.115 -31.355  1.00 78.64      A    C  
ATOM   1216  C   PRO A 175     -44.641  49.659 -29.988  1.00 76.94      A    C  
ATOM   1217  O   PRO A 175     -43.982  50.203 -29.136  1.00 73.40      A    O  
ATOM   1218  N   GLU A 176     -45.950  49.850 -30.153  1.00 74.56      A    N  
ATOM   1219  CA  GLU A 176     -46.723  50.810 -29.324  1.00 71.76      A    C  
ATOM   1220  CB  GLU A 176     -48.177  50.830 -29.789  1.00 67.84      A    C  
ATOM   1221  CG  GLU A 176     -48.423  51.722 -30.987  1.00 65.33      A    C  
ATOM   1222  CD  GLU A 176     -49.891  52.007 -31.238  1.00 62.90      A    C  
ATOM   1223  OE1 GLU A 176     -50.486  52.767 -30.455  1.00 58.63      A    O  
ATOM   1224  OE2 GLU A 176     -50.437  51.461 -32.209  1.00 62.48      A    O  
ATOM   1225  C   GLU A 176     -46.618  50.438 -27.844  1.00 71.59      A    C  
ATOM   1226  O   GLU A 176     -47.092  51.231 -27.021  1.00 77.79      A    O  
ATOM   1227  N   THR A 177     -46.051  49.276 -27.518  1.00 66.38      A    N  
ATOM   1228  CA  THR A 177     -45.806  48.892 -26.108  1.00 65.02      A    C  
ATOM   1229  CB  THR A 177     -45.562  47.383 -26.009  1.00 62.48      A    C  
ATOM   1230  OG1 THR A 177     -44.368  47.066 -26.723  1.00 62.88      A    O  
ATOM   1231  CG2 THR A 177     -46.716  46.569 -26.549  1.00 63.26      A    C  
ATOM   1232  C   THR A 177     -44.639  49.716 -25.544  1.00 63.67      A    C  
ATOM   1233  O   THR A 177     -44.660  49.987 -24.340  1.00 62.40      A    O  
ATOM   1234  N   ALA A 178     -43.656  50.076 -26.377  1.00 58.71      A    N  
ATOM   1235  CA  ALA A 178     -42.497  50.882 -25.920  1.00 60.04      A    C  
ATOM   1236  CB  ALA A 178     -41.327  50.661 -26.832  1.00 60.02      A    C  
ATOM   1237  C   ALA A 178     -42.893  52.357 -25.818  1.00 56.46      A    C  
ATOM   1238  O   ALA A 178     -42.156  53.100 -25.177  1.00 55.09      A    O  
ATOM   1239  N   TRP A 179     -43.959  52.771 -26.500  1.00 53.23      A    N  
ATOM   1240  CA  TRP A 179     -44.524  54.139 -26.334  1.00 52.20      A    C  
ATOM   1241  CB  TRP A 179     -45.785  54.340 -27.176  1.00 54.74      A    C  
ATOM   1242  CG  TRP A 179     -45.535  54.522 -28.636  1.00 57.89      A    C  
ATOM   1243  CD1 TRP A 179     -44.383  54.262 -29.318  1.00 60.64      A    C  
ATOM   1244  NE1 TRP A 179     -44.549  54.544 -30.647  1.00 63.15      A    N  
ATOM   1245  CE2 TRP A 179     -45.829  54.987 -30.855  1.00 61.06      A    C  
ATOM   1246  CD2 TRP A 179     -46.487  54.984 -29.607  1.00 59.97      A    C  
ATOM   1247  CE3 TRP A 179     -47.823  55.396 -29.545  1.00 61.93      A    C  
ATOM   1248  CZ3 TRP A 179     -48.451  55.793 -30.705  1.00 61.86      A    C  
ATOM   1249  CH2 TRP A 179     -47.780  55.783 -31.929  1.00 60.75      A    C  
ATOM   1250  CZ2 TRP A 179     -46.467  55.382 -32.028  1.00 61.31      A    C  
ATOM   1251  C   TRP A 179     -44.850  54.375 -24.861  1.00 50.21      A    C  
ATOM   1252  O   TRP A 179     -45.022  55.547 -24.473  1.00 50.90      A    O  
ATOM   1253  N   HIS A 180     -44.995  53.294 -24.093  1.00 47.40      A    N  
ATOM   1254  CA  HIS A 180     -45.249  53.349 -22.632  1.00 44.71      A    C  
ATOM   1255  CB  HIS A 180     -45.688  51.988 -22.085  1.00 43.24      A    C  
ATOM   1256  CG  HIS A 180     -45.980  52.018 -20.625  1.00 39.01      A    C  
ATOM   1257  ND1 HIS A 180     -46.974  52.810 -20.094  1.00 37.48      A    N  
ATOM   1258  CE1 HIS A 180     -46.998  52.655 -18.787  1.00 38.45      A    C  
ATOM   1259  NE2 HIS A 180     -46.038  51.785 -18.450  1.00 37.09      A    N  
ATOM   1260  CD2 HIS A 180     -45.397  51.383 -19.588  1.00 36.72      A    C  
ATOM   1261  C   HIS A 180     -44.002  53.850 -21.904  1.00 44.55      A    C  
ATOM   1262  O   HIS A 180     -44.171  54.468 -20.833  1.00 46.61      A    O  
ATOM   1263  N   THR A 181     -42.811  53.608 -22.460  1.00 43.05      A    N  
ATOM   1264  CA  THR A 181     -41.520  53.906 -21.786  1.00 45.98      A    C  
ATOM   1265  CB  THR A 181     -40.970  52.635 -21.120  1.00 46.94      A    C  
ATOM   1266  OG1 THR A 181     -39.612  52.858 -20.733  1.00 47.85      A    O  
ATOM   1267  CG2 THR A 181     -41.055  51.412 -22.005  1.00 50.38      A    C  
ATOM   1268  C   THR A 181     -40.577  54.636 -22.757  1.00 47.93      A    C  
ATOM   1269  O   THR A 181     -39.393  54.244 -22.845  1.00 50.09      A    O  
ATOM   1270  N   LEU A 182     -41.058  55.705 -23.403  1.00 49.48      A    N  
ATOM   1271  CA  LEU A 182     -40.223  56.580 -24.278  1.00 51.22      A    C  
ATOM   1272  CB  LEU A 182     -41.102  57.624 -24.971  1.00 54.59      A    C  
ATOM   1273  CG  LEU A 182     -42.227  57.068 -25.843  1.00 59.05      A    C  
ATOM   1274  CD1 LEU A 182     -43.302  58.115 -26.057  1.00 59.29      A    C  
ATOM   1275  CD2 LEU A 182     -41.694  56.578 -27.178  1.00 63.22      A    C  
ATOM   1276  C   LEU A 182     -39.122  57.257 -23.444  1.00 49.83      A    C  
ATOM   1277  O   LEU A 182     -38.015  57.458 -23.992  1.00 47.22      A    O  
ATOM   1278  N   GLU A 183     -39.395  57.565 -22.168  1.00 47.23      A    N  
ATOM   1279  CA  GLU A 183     -38.430  58.204 -21.225  1.00 46.10      A    C  
ATOM   1280  CB  GLU A 183     -39.058  58.420 -19.841  1.00 47.82      A    C  
ATOM   1281  CG  GLU A 183     -39.111  57.185 -18.954  1.00 47.89      A    C  
ATOM   1282  CD  GLU A 183     -40.373  56.348 -19.078  1.00 53.36      A    C  
ATOM   1283  OE1 GLU A 183     -41.152  56.569 -20.036  1.00 50.32      A    O  
ATOM   1284  OE2 GLU A 183     -40.583  55.481 -18.197  1.00 55.25      A    O  
ATOM   1285  C   GLU A 183     -37.138  57.378 -21.098  1.00 45.15      A    C  
ATOM   1286  O   GLU A 183     -36.180  57.895 -20.529  1.00 42.31      A    O  
ATOM   1287  N   ALA A 184     -37.120  56.123 -21.553  1.00 48.70      A    N  
ATOM   1288  CA  ALA A 184     -35.883  55.318 -21.684  1.00 52.29      A    C  
ATOM   1289  CB  ALA A 184     -36.203  53.863 -21.912  1.00 51.03      A    C  
ATOM   1290  C   ALA A 184     -35.023  55.876 -22.825  1.00 53.98      A    C  
ATOM   1291  O   ALA A 184     -33.803  55.669 -22.783  1.00 60.36      A    O  
ATOM   1292  N   PHE A 185     -35.636  56.515 -23.812  1.00 52.36      A    N  
ATOM   1293  CA  PHE A 185     -34.907  57.131 -24.949  1.00 59.19      A    C  
ATOM   1294  CB  PHE A 185     -35.524  56.626 -26.253  1.00 59.20      A    C  
ATOM   1295  CG  PHE A 185     -35.834  55.151 -26.219  1.00 59.68      A    C  
ATOM   1296  CD1 PHE A 185     -34.828  54.215 -26.387  1.00 60.39      A    C  
ATOM   1297  CE1 PHE A 185     -35.106  52.859 -26.335  1.00 56.71      A    C  
ATOM   1298  CZ  PHE A 185     -36.389  52.427 -26.102  1.00 59.09      A    C  
ATOM   1299  CD2 PHE A 185     -37.121  54.698 -25.975  1.00 59.58      A    C  
ATOM   1300  CE2 PHE A 185     -37.397  53.342 -25.922  1.00 59.23      A    C  
ATOM   1301  C   PHE A 185     -34.916  58.626 -24.643  1.00 59.61      A    C  
ATOM   1302  O   PHE A 185     -35.735  59.352 -25.208  1.00 57.33      A    O  
ATOM   1303  N   HIS A 186     -34.022  59.049 -23.755  1.00 66.52      A    N  
ATOM   1304  CA  HIS A 186     -34.005  60.437 -23.217  1.00 72.31      A    C  
ATOM   1305  CB  HIS A 186     -32.901  60.540 -22.155  1.00 76.08      A    C  
ATOM   1306  CG  HIS A 186     -32.369  59.218 -21.710  1.00 80.06      A    C  
ATOM   1307  ND1 HIS A 186     -32.985  58.471 -20.733  1.00 81.76      A    N  
ATOM   1308  CE1 HIS A 186     -32.308  57.364 -20.538  1.00 82.26      A    C  
ATOM   1309  NE2 HIS A 186     -31.277  57.350 -21.381  1.00 81.46      A    N  
ATOM   1310  CD2 HIS A 186     -31.301  58.500 -22.116  1.00 84.31      A    C  
ATOM   1311  C   HIS A 186     -33.972  61.520 -24.298  1.00 73.36      A    C  
ATOM   1312  O   HIS A 186     -34.964  62.262 -24.360  1.00 85.10      A    O  
ATOM   1313  N   PRO A 187     -32.918  61.718 -25.119  1.00 68.03      A    N  
ATOM   1314  CA  PRO A 187     -32.984  62.708 -26.184  1.00 66.90      A    C  
ATOM   1315  CB  PRO A 187     -31.521  62.970 -26.560  1.00 69.00      A    C  
ATOM   1316  CG  PRO A 187     -30.714  62.198 -25.539  1.00 70.95      A    C  
ATOM   1317  CD  PRO A 187     -31.614  61.055 -25.128  1.00 70.96      A    C  
ATOM   1318  C   PRO A 187     -33.802  62.088 -27.321  1.00 65.04      A    C  
ATOM   1319  O   PRO A 187     -33.257  61.356 -28.115  1.00 65.42      A    O  
ATOM   1320  N   LEU A 188     -35.097  62.377 -27.343  1.00 65.81      A    N  
ATOM   1321  CA  LEU A 188     -35.990  61.790 -28.369  1.00 69.19      A    C  
ATOM   1322  CB  LEU A 188     -37.412  61.757 -27.810  1.00 70.60      A    C  
ATOM   1323  CG  LEU A 188     -38.320  60.648 -28.331  1.00 71.40      A    C  
ATOM   1324  CD1 LEU A 188     -37.939  59.311 -27.722  1.00 70.58      A    C  
ATOM   1325  CD2 LEU A 188     -39.774  60.966 -28.026  1.00 70.44      A    C  
ATOM   1326  C   LEU A 188     -35.913  62.642 -29.632  1.00 71.23      A    C  
ATOM   1327  O   LEU A 188     -36.164  63.849 -29.549  1.00 69.87      A    O  
ATOM   1328  N   PRO A 189     -35.526  62.078 -30.792  1.00 69.72      A    N  
ATOM   1329  CA  PRO A 189     -35.533  62.830 -32.047  1.00 72.52      A    C  
ATOM   1330  CB  PRO A 189     -34.878  61.893 -33.071  1.00 71.67      A    C  
ATOM   1331  CG  PRO A 189     -34.991  60.508 -32.455  1.00 71.82      A    C  
ATOM   1332  CD  PRO A 189     -35.006  60.712 -30.954  1.00 68.02      A    C  
ATOM   1333  C   PRO A 189     -36.959  63.207 -32.474  1.00 75.63      A    C  
ATOM   1334  O   PRO A 189     -37.867  62.439 -32.216  1.00 72.78      A    O  
ATOM   1335  N   GLU A 190     -37.107  64.368 -33.121  1.00 82.85      A    N  
ATOM   1336  CA  GLU A 190     -38.423  64.966 -33.485  1.00 85.57      A    C  
ATOM   1337  CB  GLU A 190     -38.266  66.391 -34.014  1.00 87.85      A    C  
ATOM   1338  CG  GLU A 190     -38.027  67.419 -32.927  1.00 91.78      A    C  
ATOM   1339  CD  GLU A 190     -36.916  68.407 -33.240  1.00 95.32      A    C  
ATOM   1340  OE1 GLU A 190     -36.497  68.478 -34.419  1.00 93.94      A    O  
ATOM   1341  OE2 GLU A 190     -36.466  69.099 -32.304  1.00 97.33      A    O  
ATOM   1342  C   GLU A 190     -39.115  64.127 -34.560  1.00 86.97      A    C  
ATOM   1343  O   GLU A 190     -40.352  63.966 -34.465  1.00 92.81      A    O  
ATOM   1344  N   GLN A 191     -38.359  63.638 -35.550  1.00 85.62      A    N  
ATOM   1345  CA  GLN A 191     -38.913  62.860 -36.693  1.00 83.57      A    C  
ATOM   1346  CB  GLN A 191     -37.831  62.557 -37.730  1.00 85.94      A    C  
ATOM   1347  CG  GLN A 191     -38.355  61.831 -38.964  1.00 87.20      A    C  
ATOM   1348  CD  GLN A 191     -38.091  60.344 -38.932  1.00 86.05      A    C  
ATOM   1349  OE1 GLN A 191     -37.018  59.898 -38.534  1.00 87.49      A    O  
ATOM   1350  NE2 GLN A 191     -39.065  59.562 -39.371  1.00 86.27      A    N  
ATOM   1351  C   GLN A 191     -39.573  61.576 -36.172  1.00 77.48      A    C  
ATOM   1352  O   GLN A 191     -40.485  61.080 -36.854  1.00 79.79      A    O  
ATOM   1353  N   PHE A 192     -39.139  61.067 -35.013  1.00 75.13      A    N  
ATOM   1354  CA  PHE A 192     -39.753  59.891 -34.339  1.00 74.59      A    C  
ATOM   1355  CB  PHE A 192     -38.747  59.113 -33.491  1.00 75.50      A    C  
ATOM   1356  CG  PHE A 192     -39.409  58.135 -32.554  1.00 78.10      A    C  
ATOM   1357  CD1 PHE A 192     -40.019  56.988 -33.043  1.00 79.84      A    C  
ATOM   1358  CE1 PHE A 192     -40.641  56.096 -32.183  1.00 80.12      A    C  
ATOM   1359  CZ  PHE A 192     -40.675  56.352 -30.830  1.00 79.07      A    C  
ATOM   1360  CD2 PHE A 192     -39.467  58.387 -31.192  1.00 76.04      A    C  
ATOM   1361  CE2 PHE A 192     -40.089  57.494 -30.334  1.00 76.00      A    C  
ATOM   1362  C   PHE A 192     -40.923  60.325 -33.450  1.00 69.78      A    C  
ATOM   1363  O   PHE A 192     -41.914  59.578 -33.389  1.00 67.99      A    O  
ATOM   1364  N   ALA A 193     -40.796  61.459 -32.752  1.00 69.30      A    N  
ATOM   1365  CA  ALA A 193     -41.863  62.035 -31.894  1.00 69.63      A    C  
ATOM   1366  CB  ALA A 193     -41.384  63.296 -31.214  1.00 71.37      A    C  
ATOM   1367  C   ALA A 193     -43.116  62.292 -32.742  1.00 67.74      A    C  
ATOM   1368  O   ALA A 193     -44.227  62.161 -32.204  1.00 64.51      A    O  
ATOM   1369  N   ALA A 194     -42.937  62.625 -34.023  1.00 68.50      A    N  
ATOM   1370  CA  ALA A 194     -44.031  62.864 -34.997  1.00 66.58      A    C  
ATOM   1371  CB  ALA A 194     -43.479  63.494 -36.249  1.00 68.46      A    C  
ATOM   1372  C   ALA A 194     -44.780  61.562 -35.321  1.00 65.23      A    C  
ATOM   1373  O   ALA A 194     -45.932  61.660 -35.772  1.00 67.30      A    O  
ATOM   1374  N   THR A 195     -44.158  60.393 -35.133  1.00 65.02      A    N  
ATOM   1375  CA  THR A 195     -44.841  59.068 -35.207  1.00 65.30      A    C  
ATOM   1376  CB  THR A 195     -43.845  57.902 -35.116  1.00 64.48      A    C  
ATOM   1377  OG1 THR A 195     -42.897  58.052 -36.172  1.00 68.91      A    O  
ATOM   1378  CG2 THR A 195     -44.502  56.544 -35.221  1.00 66.31      A    C  
ATOM   1379  C   THR A 195     -45.892  58.974 -34.091  1.00 65.48      A    C  
ATOM   1380  O   THR A 195     -46.949  58.339 -34.316  1.00 62.20      A    O  
ATOM   1381  N   VAL A 196     -45.622  59.592 -32.937  1.00 64.76      A    N  
ATOM   1382  CA  VAL A 196     -46.416  59.377 -31.693  1.00 61.75      A    C  
ATOM   1383  CB  VAL A 196     -45.603  59.696 -30.427  1.00 59.34      A    C  
ATOM   1384  CG1 VAL A 196     -46.409  59.448 -29.161  1.00 59.73      A    C  
ATOM   1385  CG2 VAL A 196     -44.310  58.901 -30.394  1.00 61.08      A    C  
ATOM   1386  C   VAL A 196     -47.697  60.206 -31.760  1.00 60.70      A    C  
ATOM   1387  O   VAL A 196     -47.647  61.356 -32.227  1.00 64.88      A    O  
ATOM   1388  N   THR A 197     -48.800  59.611 -31.313  1.00 59.44      A    N  
ATOM   1389  CA  THR A 197     -50.062  60.316 -30.981  1.00 61.91      A    C  
ATOM   1390  CB  THR A 197     -51.155  60.038 -32.021  1.00 66.52      A    C  
ATOM   1391  OG1 THR A 197     -50.530  59.849 -33.292  1.00 71.24      A    O  
ATOM   1392  CG2 THR A 197     -52.172  61.159 -32.101  1.00 65.80      A    C  
ATOM   1393  C   THR A 197     -50.462  59.901 -29.570  1.00 58.62      A    C  
ATOM   1394  O   THR A 197     -50.454  58.715 -29.251  1.00 57.36      A    O  
ATOM   1395  N   PRO A 198     -50.767  60.863 -28.670  1.00 56.66      A    N  
ATOM   1396  CA  PRO A 198     -51.239  60.531 -27.330  1.00 57.73      A    C  
ATOM   1397  CB  PRO A 198     -51.013  61.832 -26.551  1.00 57.54      A    C  
ATOM   1398  CG  PRO A 198     -51.223  62.908 -27.599  1.00 58.85      A    C  
ATOM   1399  CD  PRO A 198     -50.660  62.317 -28.879  1.00 57.69      A    C  
ATOM   1400  C   PRO A 198     -52.723  60.155 -27.390  1.00 59.09      A    C  
ATOM   1401  O   PRO A 198     -53.346  60.407 -28.402  1.00 61.31      A    O  
ATOM   1402  N   ALA A 199     -53.250  59.574 -26.313  1.00 58.16      A    N  
ATOM   1403  CA  ALA A 199     -54.672  59.169 -26.214  1.00 55.53      A    C  
ATOM   1404  CB  ALA A 199     -54.881  58.282 -25.013  1.00 56.60      A    C  
ATOM   1405  C   ALA A 199     -55.567  60.411 -26.155  1.00 52.07      A    C  
ATOM   1406  O   ALA A 199     -55.033  61.545 -26.168  1.00 53.74      A    O  
ATOM   1407  N   ALA A 200     -56.880  60.186 -26.066  1.00 48.76      A    N  
ATOM   1408  CA  ALA A 200     -57.935  61.227 -26.026  1.00 49.82      A    C  
ATOM   1409  CB  ALA A 200     -59.276  60.609 -26.342  1.00 49.80      A    C  
ATOM   1410  C   ALA A 200     -57.968  61.925 -24.662  1.00 49.73      A    C  
ATOM   1411  O   ALA A 200     -58.883  62.742 -24.448  1.00 53.58      A    O  
ATOM   1412  N   ASP A 201     -57.011  61.627 -23.785  1.00 47.94      A    N  
ATOM   1413  CA  ASP A 201     -56.981  62.214 -22.422  1.00 47.66      A    C  
ATOM   1414  CB  ASP A 201     -57.171  61.132 -21.366  1.00 46.86      A    C  
ATOM   1415  CG  ASP A 201     -55.901  60.381 -21.039  1.00 47.50      A    C  
ATOM   1416  OD1 ASP A 201     -55.303  59.809 -21.964  1.00 45.77      A    O  
ATOM   1417  OD2 ASP A 201     -55.530  60.379 -19.858  1.00 46.57      A    O  
ATOM   1418  C   ASP A 201     -55.670  62.972 -22.232  1.00 49.44      A    C  
ATOM   1419  O   ASP A 201     -55.498  63.583 -21.171  1.00 55.26      A    O  
ATOM   1420  N   GLY A 202     -54.786  62.925 -23.219  1.00 46.52      A    N  
ATOM   1421  CA  GLY A 202     -53.510  63.658 -23.187  1.00 45.04      A    C  
ATOM   1422  C   GLY A 202     -52.346  62.759 -22.833  1.00 44.42      A    C  
ATOM   1423  O   GLY A 202     -51.210  63.253 -22.864  1.00 44.78      A    O  
ATOM   1424  N   ALA A 203     -52.589  61.478 -22.597  1.00 46.34      A    N  
ATOM   1425  CA  ALA A 203     -51.493  60.591 -22.155  1.00 44.94      A    C  
ATOM   1426  CB  ALA A 203     -52.007  59.620 -21.144  1.00 45.10      A    C  
ATOM   1427  C   ALA A 203     -50.884  59.815 -23.311  1.00 42.24      A    C  
ATOM   1428  O   ALA A 203     -51.633  59.320 -24.147  1.00 41.75      A    O  
ATOM   1429  N   VAL A 204     -49.562  59.711 -23.329  1.00 42.59      A    N  
ATOM   1430  CA  VAL A 204     -48.952  58.812 -24.343  1.00 44.56      A    C  
ATOM   1431  CB  VAL A 204     -47.666  59.342 -25.018  1.00 47.62      A    C  
ATOM   1432  CG1 VAL A 204     -46.354  58.867 -24.438  1.00 50.24      A    C  
ATOM   1433  CG2 VAL A 204     -47.678  60.834 -25.282  1.00 49.24      A    C  
ATOM   1434  C   VAL A 204     -48.842  57.439 -23.676  1.00 45.21      A    C  
ATOM   1435  O   VAL A 204     -48.157  57.318 -22.642  1.00 46.24      A    O  
ATOM   1436  N   THR A 205     -49.638  56.496 -24.168  1.00 40.37      A    N  
ATOM   1437  CA  THR A 205     -49.651  55.102 -23.652  1.00 41.15      A    C  
ATOM   1438  CB  THR A 205     -48.747  54.199 -24.510  1.00 42.49      A    C  
ATOM   1439  OG1 THR A 205     -48.985  54.505 -25.883  1.00 40.02      A    O  
ATOM   1440  CG2 THR A 205     -49.004  52.725 -24.296  1.00 43.18      A    C  
ATOM   1441  C   THR A 205     -49.527  55.055 -22.121  1.00 40.55      A    C  
ATOM   1442  O   THR A 205     -48.504  54.567 -21.649  1.00 41.71      A    O  
ATOM   1443  N   CYS A 206     -50.487  55.624 -21.393  1.00 41.38      A    N  
ATOM   1444  CA  CYS A 206     -50.627  55.435 -19.919  1.00 44.13      A    C  
ATOM   1445  CB  CYS A 206     -51.031  53.978 -19.708  1.00 46.58      A    C  
ATOM   1446  SG  CYS A 206     -52.500  53.484 -20.638  1.00 51.36      A    S  
ATOM   1447  C   CYS A 206     -49.437  55.774 -18.994  1.00 42.83      A    C  
ATOM   1448  O   CYS A 206     -49.369  55.161 -17.928  1.00 41.66      A    O  
ATOM   1449  N   SER A 207     -48.585  56.741 -19.323  1.00 41.78      A    N  
ATOM   1450  CA  SER A 207     -47.388  57.063 -18.483  1.00 41.84      A    C  
ATOM   1451  CB  SER A 207     -46.207  56.204 -18.839  1.00 40.99      A    C  
ATOM   1452  OG  SER A 207     -45.051  56.633 -18.132  1.00 38.61      A    O  
ATOM   1453  C   SER A 207     -47.004  58.541 -18.542  1.00 43.07      A    C  
ATOM   1454  O   SER A 207     -46.515  59.026 -19.561  1.00 43.47      A    O  
ATOM   1455  N   PRO A 208     -47.181  59.295 -17.432  1.00 42.76      A    N  
ATOM   1456  CA  PRO A 208     -46.874  60.725 -17.421  1.00 42.44      A    C  
ATOM   1457  CB  PRO A 208     -47.084  61.103 -15.946  1.00 42.05      A    C  
ATOM   1458  CG  PRO A 208     -48.148  60.140 -15.472  1.00 41.29      A    C  
ATOM   1459  CD  PRO A 208     -47.785  58.844 -16.165  1.00 43.69      A    C  
ATOM   1460  C   PRO A 208     -45.449  61.071 -17.879  1.00 42.50      A    C  
ATOM   1461  O   PRO A 208     -45.282  62.069 -18.551  1.00 40.22      A    O  
ATOM   1462  N   SER A 209     -44.464  60.255 -17.504  1.00 43.28      A    N  
ATOM   1463  CA  SER A 209     -43.026  60.496 -17.795  1.00 44.00      A    C  
ATOM   1464  CB  SER A 209     -42.148  59.700 -16.874  1.00 43.89      A    C  
ATOM   1465  OG  SER A 209     -42.207  58.317 -17.196  1.00 45.80      A    O  
ATOM   1466  C   SER A 209     -42.712  60.185 -19.268  1.00 46.20      A    C  
ATOM   1467  O   SER A 209     -41.727  60.746 -19.784  1.00 51.33      A    O  
ATOM   1468  N   SER A 210     -43.474  59.300 -19.916  1.00 43.96      A    N  
ATOM   1469  CA  SER A 210     -43.314  59.002 -21.364  1.00 46.75      A    C  
ATOM   1470  CB  SER A 210     -43.903  57.670 -21.733  1.00 45.67      A    C  
ATOM   1471  OG  SER A 210     -43.502  57.291 -23.040  1.00 44.13      A    O  
ATOM   1472  C   SER A 210     -43.943  60.139 -22.177  1.00 48.74      A    C  
ATOM   1473  O   SER A 210     -43.348  60.564 -23.189  1.00 48.77      A    O  
ATOM   1474  N   THR A 211     -45.105  60.616 -21.731  1.00 50.73      A    N  
ATOM   1475  CA  THR A 211     -45.790  61.820 -22.270  1.00 50.99      A    C  
ATOM   1476  CB  THR A 211     -47.089  62.098 -21.515  1.00 51.10      A    C  
ATOM   1477  OG1 THR A 211     -47.726  60.838 -21.299  1.00 52.47      A    O  
ATOM   1478  CG2 THR A 211     -48.004  63.038 -22.266  1.00 54.41      A    C  
ATOM   1479  C   THR A 211     -44.850  63.025 -22.186  1.00 51.42      A    C  
ATOM   1480  O   THR A 211     -44.745  63.749 -23.182  1.00 52.84      A    O  
ATOM   1481  N   ALA A 212     -44.187  63.207 -21.041  1.00 53.10      A    N  
ATOM   1482  CA  ALA A 212     -43.160  64.251 -20.813  1.00 52.26      A    C  
ATOM   1483  CB  ALA A 212     -42.548  64.104 -19.442  1.00 51.13      A    C  
ATOM   1484  C   ALA A 212     -42.085  64.171 -21.904  1.00 51.85      A    C  
ATOM   1485  O   ALA A 212     -41.804  65.208 -22.528  1.00 54.42      A    O  
ATOM   1486  N   ALA A 213     -41.501  62.990 -22.121  1.00 52.03      A    N  
ATOM   1487  CA  ALA A 213     -40.429  62.768 -23.123  1.00 53.28      A    C  
ATOM   1488  CB  ALA A 213     -39.985  61.327 -23.122  1.00 51.15      A    C  
ATOM   1489  C   ALA A 213     -40.928  63.202 -24.507  1.00 56.48      A    C  
ATOM   1490  O   ALA A 213     -40.186  63.938 -25.205  1.00 57.35      A    O  
ATOM   1491  N   TRP A 214     -42.136  62.769 -24.884  1.00 52.84      A    N  
ATOM   1492  CA  TRP A 214     -42.814  63.187 -26.142  1.00 54.54      A    C  
ATOM   1493  CB  TRP A 214     -44.214  62.566 -26.219  1.00 54.12      A    C  
ATOM   1494  CG  TRP A 214     -45.015  62.978 -27.414  1.00 56.14      A    C  
ATOM   1495  CD1 TRP A 214     -44.774  62.671 -28.722  1.00 57.44      A    C  
ATOM   1496  NE1 TRP A 214     -45.741  63.215 -29.525  1.00 55.61      A    N  
ATOM   1497  CE2 TRP A 214     -46.639  63.892 -28.745  1.00 57.70      A    C  
ATOM   1498  CD2 TRP A 214     -46.219  63.763 -27.404  1.00 55.62      A    C  
ATOM   1499  CE3 TRP A 214     -46.977  64.368 -26.396  1.00 53.06      A    C  
ATOM   1500  CZ3 TRP A 214     -48.114  65.062 -26.742  1.00 53.88      A    C  
ATOM   1501  CH2 TRP A 214     -48.507  65.184 -28.076  1.00 58.29      A    C  
ATOM   1502  CZ2 TRP A 214     -47.783  64.608 -29.097  1.00 59.98      A    C  
ATOM   1503  C   TRP A 214     -42.850  64.722 -26.234  1.00 52.31      A    C  
ATOM   1504  O   TRP A 214     -42.368  65.257 -27.249  1.00 53.50      A    O  
ATOM   1505  N   VAL A 215     -43.371  65.394 -25.201  1.00 48.60      A    N  
ATOM   1506  CA  VAL A 215     -43.618  66.870 -25.171  1.00 47.48      A    C  
ATOM   1507  CB  VAL A 215     -44.418  67.279 -23.917  1.00 46.02      A    C  
ATOM   1508  CG1 VAL A 215     -44.307  68.771 -23.624  1.00 46.21      A    C  
ATOM   1509  CG2 VAL A 215     -45.874  66.862 -24.042  1.00 44.03      A    C  
ATOM   1510  C   VAL A 215     -42.281  67.622 -25.269  1.00 47.33      A    C  
ATOM   1511  O   VAL A 215     -42.171  68.528 -26.120  1.00 47.15      A    O  
ATOM   1512  N   SER A 216     -41.296  67.254 -24.448  1.00 48.66      A    N  
ATOM   1513  CA  SER A 216     -39.957  67.905 -24.414  1.00 52.99      A    C  
ATOM   1514  CB  SER A 216     -39.064  67.305 -23.371  1.00 52.91      A    C  
ATOM   1515  OG  SER A 216     -37.997  68.192 -23.077  1.00 56.14      A    O  
ATOM   1516  C   SER A 216     -39.293  67.842 -25.794  1.00 55.96      A    C  
ATOM   1517  O   SER A 216     -38.427  68.676 -26.057  1.00 60.75      A    O  
ATOM   1518  N   ALA A 217     -39.676  66.876 -26.628  1.00 63.06      A    N  
ATOM   1519  CA  ALA A 217     -39.199  66.719 -28.021  1.00 64.79      A    C  
ATOM   1520  CB  ALA A 217     -38.736  65.301 -28.246  1.00 66.23      A    C  
ATOM   1521  C   ALA A 217     -40.325  67.110 -28.986  1.00 64.57      A    C  
ATOM   1522  O   ALA A 217     -40.001  67.378 -30.159  1.00 66.41      A    O  
ATOM   1523  N   GLY A 223     -51.808  70.562 -28.016  1.00 57.91      A    N  
ATOM   1524  CA  GLY A 223     -51.151  70.362 -26.710  1.00 57.50      A    C  
ATOM   1525  C   GLY A 223     -52.086  70.586 -25.529  1.00 57.01      A    C  
ATOM   1526  O   GLY A 223     -51.637  70.358 -24.387  1.00 56.15      A    O  
ATOM   1527  N   ALA A 224     -53.338  70.995 -25.766  1.00 54.47      A    N  
ATOM   1528  CA  ALA A 224     -54.305  71.350 -24.697  1.00 60.68      A    C  
ATOM   1529  CB  ALA A 224     -55.569  71.922 -25.292  1.00 59.87      A    C  
ATOM   1530  C   ALA A 224     -54.589  70.124 -23.812  1.00 64.87      A    C  
ATOM   1531  O   ALA A 224     -54.232  70.172 -22.613  1.00 69.75      A    O  
ATOM   1532  N   SER A 225     -55.182  69.066 -24.381  1.00 62.59      A    N  
ATOM   1533  CA  SER A 225     -55.485  67.776 -23.698  1.00 60.95      A    C  
ATOM   1534  CB  SER A 225     -55.881  66.701 -24.680  1.00 61.80      A    C  
ATOM   1535  OG  SER A 225     -56.714  67.219 -25.705  1.00 68.70      A    O  
ATOM   1536  C   SER A 225     -54.283  67.304 -22.867  1.00 59.77      A    C  
ATOM   1537  O   SER A 225     -54.488  66.870 -21.702  1.00 58.57      A    O  
ATOM   1538  N   THR A 226     -53.081  67.360 -23.447  1.00 54.06      A    N  
ATOM   1539  CA  THR A 226     -51.833  66.829 -22.835  1.00 48.00      A    C  
ATOM   1540  CB  THR A 226     -50.737  66.640 -23.888  1.00 47.22      A    C  
ATOM   1541  OG1 THR A 226     -51.214  65.597 -24.736  1.00 45.93      A    O  
ATOM   1542  CG2 THR A 226     -49.390  66.268 -23.306  1.00 47.19      A    C  
ATOM   1543  C   THR A 226     -51.399  67.727 -21.672  1.00 47.14      A    C  
ATOM   1544  O   THR A 226     -50.907  67.167 -20.657  1.00 41.81      A    O  
ATOM   1545  N   ARG A 227     -51.549  69.050 -21.788  1.00 45.88      A    N  
ATOM   1546  CA  ARG A 227     -51.111  69.934 -20.678  1.00 49.24      A    C  
ATOM   1547  CB  ARG A 227     -51.016  71.418 -21.032  1.00 53.18      A    C  
ATOM   1548  CG  ARG A 227     -50.622  72.254 -19.818  1.00 57.52      A    C  
ATOM   1549  CD  ARG A 227     -49.126  72.415 -19.584  1.00 58.61      A    C  
ATOM   1550  NE  ARG A 227     -48.288  71.302 -19.121  1.00 58.66      A    N  
ATOM   1551  CZ  ARG A 227     -47.997  70.991 -17.850  1.00 53.81      A    C  
ATOM   1552  NH1 ARG A 227     -48.564  71.625 -16.835  1.00 54.38      A    N  
ATOM   1553  NH2 ARG A 227     -47.135  70.021 -17.600  1.00 50.23      A    N  
ATOM   1554  C   ARG A 227     -52.065  69.725 -19.501  1.00 44.41      A    C  
ATOM   1555  O   ARG A 227     -51.564  69.473 -18.405  1.00 42.01      A    O  
ATOM   1556  N   ALA A 228     -53.378  69.805 -19.728  1.00 42.18      A    N  
ATOM   1557  CA  ALA A 228     -54.406  69.522 -18.698  1.00 43.42      A    C  
ATOM   1558  CB  ALA A 228     -55.778  69.466 -19.317  1.00 41.83      A    C  
ATOM   1559  C   ALA A 228     -54.060  68.206 -17.980  1.00 47.56      A    C  
ATOM   1560  O   ALA A 228     -54.054  68.184 -16.720  1.00 49.49      A    O  
ATOM   1561  N   TYR A 229     -53.737  67.159 -18.745  1.00 44.79      A    N  
ATOM   1562  CA  TYR A 229     -53.328  65.836 -18.201  1.00 43.06      A    C  
ATOM   1563  CB  TYR A 229     -53.110  64.818 -19.323  1.00 40.82      A    C  
ATOM   1564  CG  TYR A 229     -52.335  63.585 -18.939  1.00 37.88      A    C  
ATOM   1565  CD1 TYR A 229     -52.915  62.573 -18.194  1.00 37.41      A    C  
ATOM   1566  CE1 TYR A 229     -52.206  61.427 -17.863  1.00 36.90      A    C  
ATOM   1567  CZ  TYR A 229     -50.897  61.270 -18.285  1.00 34.27      A    C  
ATOM   1568  OH  TYR A 229     -50.193  60.140 -17.968  1.00 30.79      A    O  
ATOM   1569  CE2 TYR A 229     -50.308  62.261 -19.049  1.00 36.42      A    C  
ATOM   1570  CD2 TYR A 229     -51.027  63.405 -19.366  1.00 37.96      A    C  
ATOM   1571  C   TYR A 229     -52.080  66.000 -17.327  1.00 41.51      A    C  
ATOM   1572  O   TYR A 229     -52.040  65.391 -16.231  1.00 43.65      A    O  
ATOM   1573  N   LEU A 230     -51.097  66.753 -17.797  1.00 39.65      A    N  
ATOM   1574  CA  LEU A 230     -49.844  66.858 -17.013  1.00 41.00      A    C  
ATOM   1575  CB  LEU A 230     -48.689  67.234 -17.944  1.00 39.77      A    C  
ATOM   1576  CG  LEU A 230     -48.166  66.112 -18.836  1.00 39.05      A    C  
ATOM   1577  CD1 LEU A 230     -47.158  66.646 -19.839  1.00 38.28      A    C  
ATOM   1578  CD2 LEU A 230     -47.554  64.999 -18.004  1.00 39.65      A    C  
ATOM   1579  C   LEU A 230     -50.069  67.853 -15.870  1.00 41.01      A    C  
ATOM   1580  O   LEU A 230     -49.469  67.634 -14.835  1.00 44.66      A    O  
ATOM   1581  N   ASP A 231     -50.964  68.833 -16.026  1.00 40.11      A    N  
ATOM   1582  CA  ASP A 231     -51.327  69.762 -14.927  1.00 41.28      A    C  
ATOM   1583  CB  ASP A 231     -52.441  70.720 -15.348  1.00 41.85      A    C  
ATOM   1584  CG  ASP A 231     -52.074  71.834 -16.309  1.00 41.16      A    C  
ATOM   1585  OD1 ASP A 231     -50.929  72.280 -16.278  1.00 37.67      A    O  
ATOM   1586  OD2 ASP A 231     -52.962  72.267 -17.058  1.00 42.64      A    O  
ATOM   1587  C   ASP A 231     -51.859  68.922 -13.773  1.00 43.44      A    C  
ATOM   1588  O   ASP A 231     -51.285  68.971 -12.667  1.00 41.62      A    O  
ATOM   1589  N   GLU A 232     -52.896  68.140 -14.051  1.00 44.84      A    N  
ATOM   1590  CA  GLU A 232     -53.497  67.245 -13.034  1.00 46.07      A    C  
ATOM   1591  CB  GLU A 232     -54.633  66.463 -13.697  1.00 46.23      A    C  
ATOM   1592  CG  GLU A 232     -55.637  65.868 -12.725  1.00 45.28      A    C  
ATOM   1593  CD  GLU A 232     -55.214  64.567 -12.067  1.00 43.67      A    C  
ATOM   1594  OE1 GLU A 232     -54.555  63.755 -12.735  1.00 43.61      A    O  
ATOM   1595  OE2 GLU A 232     -55.531  64.381 -10.883  1.00 41.65      A    O  
ATOM   1596  C   GLU A 232     -52.455  66.283 -12.460  1.00 45.17      A    C  
ATOM   1597  O   GLU A 232     -52.490  66.044 -11.248  1.00 44.60      A    O  
ATOM   1598  N   ALA A 233     -51.561  65.761 -13.292  1.00 43.38      A    N  
ATOM   1599  CA  ALA A 233     -50.632  64.726 -12.795  1.00 44.13      A    C  
ATOM   1600  CB  ALA A 233     -50.081  63.955 -13.963  1.00 43.27      A    C  
ATOM   1601  C   ALA A 233     -49.531  65.337 -11.920  1.00 44.55      A    C  
ATOM   1602  O   ALA A 233     -48.996  64.613 -11.070  1.00 43.57      A    O  
ATOM   1603  N   GLN A 234     -49.219  66.617 -12.109  1.00 43.41      A    N  
ATOM   1604  CA  GLN A 234     -48.209  67.269 -11.244  1.00 45.08      A    C  
ATOM   1605  CB  GLN A 234     -47.303  68.138 -12.115  1.00 47.14      A    C  
ATOM   1606  CG  GLN A 234     -47.888  69.462 -12.568  1.00 48.31      A    C  
ATOM   1607  CD  GLN A 234     -46.969  70.097 -13.581  1.00 50.51      A    C  
ATOM   1608  OE1 GLN A 234     -47.319  70.263 -14.745  1.00 51.91      A    O  
ATOM   1609  NE2 GLN A 234     -45.768  70.440 -13.149  1.00 46.23      A    N  
ATOM   1610  C   GLN A 234     -48.908  67.962 -10.064  1.00 46.33      A    C  
ATOM   1611  O   GLN A 234     -48.194  68.406  -9.118  1.00 45.93      A    O  
ATOM   1612  N   SER A 235     -50.248  67.973 -10.079  1.00 47.20      A    N  
ATOM   1613  CA  SER A 235     -51.012  68.592  -8.963  1.00 46.62      A    C  
ATOM   1614  CB  SER A 235     -52.067  69.515  -9.511  1.00 45.11      A    C  
ATOM   1615  OG  SER A 235     -52.735  70.205  -8.468  1.00 45.49      A    O  
ATOM   1616  C   SER A 235     -51.646  67.593  -7.984  1.00 45.17      A    C  
ATOM   1617  O   SER A 235     -51.566  67.899  -6.781  1.00 44.26      A    O  
ATOM   1618  N   ARG A 236     -52.221  66.489  -8.443  1.00 43.80      A    N  
ATOM   1619  CA  ARG A 236     -52.957  65.575  -7.532  1.00 42.66      A    C  
ATOM   1620  CB  ARG A 236     -53.093  64.184  -8.157  1.00 42.17      A    C  
ATOM   1621  CG  ARG A 236     -54.082  63.276  -7.443  1.00 42.88      A    C  
ATOM   1622  CD  ARG A 236     -54.253  61.940  -8.132  1.00 42.45      A    C  
ATOM   1623  NE  ARG A 236     -54.177  62.050  -9.579  1.00 41.00      A    N  
ATOM   1624  CZ  ARG A 236     -53.885  61.047 -10.392  1.00 39.96      A    C  
ATOM   1625  NH1 ARG A 236     -53.635  59.847  -9.900  1.00 42.44      A    N  
ATOM   1626  NH2 ARG A 236     -53.837  61.247 -11.694  1.00 38.03      A    N  
ATOM   1627  C   ARG A 236     -52.280  65.474  -6.166  1.00 42.37      A    C  
ATOM   1628  O   ARG A 236     -53.002  65.563  -5.164  1.00 43.74      A    O  
ATOM   1629  N   TYR A 237     -50.958  65.324  -6.125  1.00 41.25      A    N  
ATOM   1630  CA  TYR A 237     -50.275  65.067  -4.835  1.00 41.72      A    C  
ATOM   1631  CB  TYR A 237     -49.540  63.729  -4.872  1.00 41.71      A    C  
ATOM   1632  CG  TYR A 237     -50.326  62.511  -5.278  1.00 42.37      A    C  
ATOM   1633  CD1 TYR A 237     -51.207  61.901  -4.403  1.00 46.27      A    C  
ATOM   1634  CE1 TYR A 237     -51.912  60.766  -4.766  1.00 47.96      A    C  
ATOM   1635  CZ  TYR A 237     -51.724  60.212  -6.019  1.00 48.63      A    C  
ATOM   1636  OH  TYR A 237     -52.412  59.095  -6.388  1.00 50.75      A    O  
ATOM   1637  CE2 TYR A 237     -50.836  60.798  -6.900  1.00 46.76      A    C  
ATOM   1638  CD2 TYR A 237     -50.140  61.931  -6.521  1.00 44.45      A    C  
ATOM   1639  C   TYR A 237     -49.209  66.104  -4.494  1.00 43.46      A    C  
ATOM   1640  O   TYR A 237     -48.341  65.778  -3.675  1.00 48.68      A    O  
ATOM   1641  N   GLY A 238     -49.230  67.292  -5.085  1.00 44.14      A    N  
ATOM   1642  CA  GLY A 238     -48.199  68.255  -4.656  1.00 44.12      A    C  
ATOM   1643  C   GLY A 238     -46.860  68.111  -5.353  1.00 43.39      A    C  
ATOM   1644  O   GLY A 238     -45.898  68.717  -4.868  1.00 52.46      A    O  
ATOM   1645  N   GLY A 239     -46.797  67.374  -6.456  1.00 39.79      A    N  
ATOM   1646  CA  GLY A 239     -45.559  67.237  -7.237  1.00 38.35      A    C  
ATOM   1647  C   GLY A 239     -45.228  65.790  -7.496  1.00 38.67      A    C  
ATOM   1648  O   GLY A 239     -44.679  65.496  -8.558  1.00 36.80      A    O  
ATOM   1649  N   ALA A 240     -45.557  64.924  -6.542  1.00 37.65      A    N  
ATOM   1650  CA  ALA A 240     -45.268  63.480  -6.682  1.00 37.25      A    C  
ATOM   1651  CB  ALA A 240     -45.613  62.730  -5.421  1.00 37.38      A    C  
ATOM   1652  C   ALA A 240     -46.066  62.995  -7.890  1.00 37.57      A    C  
ATOM   1653  O   ALA A 240     -47.236  63.429  -8.035  1.00 35.66      A    O  
ATOM   1654  N   ILE A 241     -45.439  62.207  -8.764  1.00 37.30      A    N  
ATOM   1655  CA  ILE A 241     -46.047  61.845 -10.078  1.00 36.00      A    C  
ATOM   1656  CB  ILE A 241     -45.066  61.926 -11.263  1.00 33.76      A    C  
ATOM   1657  CG1 ILE A 241     -44.300  63.253 -11.290  1.00 33.46      A    C  
ATOM   1658  CG2 ILE A 241     -45.824  61.697 -12.562  1.00 32.73      A    C  
ATOM   1659  CD1 ILE A 241     -45.124  64.437 -11.724  1.00 33.67      A    C  
ATOM   1660  C   ILE A 241     -46.652  60.459  -9.938  1.00 38.04      A    C  
ATOM   1661  O   ILE A 241     -45.957  59.524  -9.530  1.00 35.15      A    O  
ATOM   1662  N   PRO A 242     -47.978  60.341 -10.188  1.00 36.60      A    N  
ATOM   1663  CA  PRO A 242     -48.637  59.058 -10.341  1.00 36.53      A    C  
ATOM   1664  CB  PRO A 242     -49.965  59.403 -11.025  1.00 38.85      A    C  
ATOM   1665  CG  PRO A 242     -50.250  60.851 -10.668  1.00 38.22      A    C  
ATOM   1666  CD  PRO A 242     -48.942  61.450 -10.194  1.00 39.23      A    C  
ATOM   1667  C   PRO A 242     -47.835  58.101 -11.223  1.00 39.36      A    C  
ATOM   1668  O   PRO A 242     -47.470  58.460 -12.326  1.00 38.30      A    O  
ATOM   1669  N   MET A 243     -47.572  56.914 -10.686  1.00 43.44      A    N  
ATOM   1670  CA  MET A 243     -46.980  55.778 -11.430  1.00 45.51      A    C  
ATOM   1671  CB  MET A 243     -46.543  54.686 -10.452  1.00 46.62      A    C  
ATOM   1672  CG  MET A 243     -45.902  53.488 -11.101  1.00 47.35      A    C  
ATOM   1673  SD  MET A 243     -44.555  53.935 -12.207  1.00 51.96      A    S  
ATOM   1674  CE  MET A 243     -45.294  53.421 -13.760  1.00 52.01      A    C  
ATOM   1675  C   MET A 243     -48.036  55.245 -12.405  1.00 45.07      A    C  
ATOM   1676  O   MET A 243     -48.830  54.362 -12.015  1.00 50.82      A    O  
ATOM   1677  N   GLY A 244     -48.070  55.807 -13.612  1.00 41.66      A    N  
ATOM   1678  CA  GLY A 244     -49.005  55.386 -14.669  1.00 40.09      A    C  
ATOM   1679  C   GLY A 244     -50.298  56.164 -14.590  1.00 36.72      A    C  
ATOM   1680  O   GLY A 244     -50.524  56.843 -13.587  1.00 35.19      A    O  
ATOM   1681  N   SER A 245     -51.111  56.073 -15.634  1.00 39.26      A    N  
ATOM   1682  CA  SER A 245     -52.409  56.785 -15.768  1.00 41.29      A    C  
ATOM   1683  CB  SER A 245     -52.197  58.232 -16.155  1.00 42.10      A    C  
ATOM   1684  OG  SER A 245     -51.394  58.322 -17.323  1.00 40.26      A    O  
ATOM   1685  C   SER A 245     -53.247  56.066 -16.818  1.00 40.26      A    C  
ATOM   1686  O   SER A 245     -52.744  55.082 -17.381  1.00 42.58      A    O  
ATOM   1687  N   SER A 246     -54.381  56.661 -17.198  1.00 41.09      A    N  
ATOM   1688  CA  SER A 246     -55.213  56.209 -18.350  1.00 39.05      A    C  
ATOM   1689  CB  SER A 246     -54.604  56.692 -19.640  1.00 37.68      A    C  
ATOM   1690  OG  SER A 246     -54.312  58.073 -19.568  1.00 36.19      A    O  
ATOM   1691  C   SER A 246     -55.492  54.714 -18.372  1.00 37.75      A    C  
ATOM   1692  O   SER A 246     -55.119  54.052 -19.342  1.00 40.89      A    O  
ATOM   1693  N   MET A 247     -56.224  54.246 -17.381  1.00 37.44      A    N  
ATOM   1694  CA  MET A 247     -56.554  52.804 -17.291  1.00 36.77      A    C  
ATOM   1695  CB  MET A 247     -55.438  52.051 -16.563  1.00 36.15      A    C  
ATOM   1696  CG  MET A 247     -54.314  51.630 -17.489  1.00 36.48      A    C  
ATOM   1697  SD  MET A 247     -53.065  50.681 -16.604  1.00 39.15      A    S  
ATOM   1698  CE  MET A 247     -51.568  51.226 -17.425  1.00 36.67      A    C  
ATOM   1699  C   MET A 247     -57.894  52.639 -16.583  1.00 37.80      A    C  
ATOM   1700  O   MET A 247     -58.002  51.931 -15.584  1.00 36.11      A    O  
ATOM   1701  N   PRO A 248     -58.964  53.284 -17.101  1.00 40.09      A    N  
ATOM   1702  CA  PRO A 248     -60.255  53.288 -16.421  1.00 39.06      A    C  
ATOM   1703  CB  PRO A 248     -61.048  54.406 -17.119  1.00 39.56      A    C  
ATOM   1704  CG  PRO A 248     -60.427  54.527 -18.498  1.00 40.52      A    C  
ATOM   1705  CD  PRO A 248     -59.001  54.024 -18.374  1.00 41.21      A    C  
ATOM   1706  C   PRO A 248     -61.002  51.951 -16.523  1.00 38.66      A    C  
ATOM   1707  O   PRO A 248     -61.875  51.713 -15.706  1.00 34.80      A    O  
ATOM   1708  N   TYR A 249     -60.660  51.113 -17.506  1.00 40.40      A    N  
ATOM   1709  CA  TYR A 249     -61.356  49.816 -17.720  1.00 40.93      A    C  
ATOM   1710  CB  TYR A 249     -61.198  49.320 -19.161  1.00 39.53      A    C  
ATOM   1711  CG  TYR A 249     -61.687  50.309 -20.188  1.00 38.94      A    C  
ATOM   1712  CD1 TYR A 249     -62.728  51.173 -19.894  1.00 38.54      A    C  
ATOM   1713  CE1 TYR A 249     -63.180  52.104 -20.811  1.00 39.63      A    C  
ATOM   1714  CZ  TYR A 249     -62.603  52.171 -22.063  1.00 39.48      A    C  
ATOM   1715  OH  TYR A 249     -63.084  53.081 -22.955  1.00 40.34      A    O  
ATOM   1716  CE2 TYR A 249     -61.568  51.310 -22.386  1.00 41.43      A    C  
ATOM   1717  CD2 TYR A 249     -61.117  50.392 -21.449  1.00 40.37      A    C  
ATOM   1718  C   TYR A 249     -60.876  48.845 -16.642  1.00 41.76      A    C  
ATOM   1719  O   TYR A 249     -61.730  48.315 -15.896  1.00 42.94      A    O  
ATOM   1720  N   PHE A 250     -59.559  48.672 -16.534  1.00 40.57      A    N  
ATOM   1721  CA  PHE A 250     -58.890  47.879 -15.468  1.00 43.26      A    C  
ATOM   1722  CB  PHE A 250     -57.384  48.147 -15.469  1.00 43.42      A    C  
ATOM   1723  CG  PHE A 250     -56.657  47.714 -14.220  1.00 44.86      A    C  
ATOM   1724  CD1 PHE A 250     -56.929  46.492 -13.618  1.00 42.19      A    C  
ATOM   1725  CE1 PHE A 250     -56.238  46.091 -12.485  1.00 41.28      A    C  
ATOM   1726  CZ  PHE A 250     -55.274  46.908 -11.937  1.00 42.13      A    C  
ATOM   1727  CD2 PHE A 250     -55.672  48.520 -13.663  1.00 44.96      A    C  
ATOM   1728  CE2 PHE A 250     -54.991  48.123 -12.521  1.00 42.42      A    C  
ATOM   1729  C   PHE A 250     -59.510  48.191 -14.099  1.00 44.00      A    C  
ATOM   1730  O   PHE A 250     -60.034  47.267 -13.456  1.00 47.69      A    O  
ATOM   1731  N   GLU A 251     -59.464  49.452 -13.669  1.00 44.38      A    N  
ATOM   1732  CA  GLU A 251     -59.865  49.864 -12.292  1.00 45.44      A    C  
ATOM   1733  CB  GLU A 251     -59.236  51.221 -11.960  1.00 45.75      A    C  
ATOM   1734  CG  GLU A 251     -60.122  52.157 -11.161  1.00 45.02      A    C  
ATOM   1735  CD  GLU A 251     -59.657  53.599 -11.221  1.00 46.33      A    C  
ATOM   1736  OE1 GLU A 251     -58.490  53.865 -10.827  1.00 45.50      A    O  
ATOM   1737  OE2 GLU A 251     -60.457  54.452 -11.685  1.00 46.32      A    O  
ATOM   1738  C   GLU A 251     -61.395  49.816 -12.152  1.00 44.00      A    C  
ATOM   1739  O   GLU A 251     -61.874  49.697 -11.012  1.00 42.03      A    O  
ATOM   1740  N   VAL A 252     -62.133  49.886 -13.263  1.00 45.90      A    N  
ATOM   1741  CA  VAL A 252     -63.621  49.715 -13.297  1.00 45.91      A    C  
ATOM   1742  CB  VAL A 252     -64.234  50.336 -14.567  1.00 46.04      A    C  
ATOM   1743  CG1 VAL A 252     -65.548  49.684 -14.960  1.00 48.64      A    C  
ATOM   1744  CG2 VAL A 252     -64.427  51.831 -14.408  1.00 47.12      A    C  
ATOM   1745  C   VAL A 252     -63.974  48.224 -13.168  1.00 44.33      A    C  
ATOM   1746  O   VAL A 252     -64.812  47.883 -12.310  1.00 44.88      A    O  
ATOM   1747  N   LEU A 253     -63.385  47.363 -13.999  1.00 40.83      A    N  
ATOM   1748  CA  LEU A 253     -63.746  45.920 -14.032  1.00 40.68      A    C  
ATOM   1749  CB  LEU A 253     -63.041  45.230 -15.200  1.00 41.64      A    C  
ATOM   1750  CG  LEU A 253     -63.414  45.737 -16.586  1.00 41.80      A    C  
ATOM   1751  CD1 LEU A 253     -62.330  45.377 -17.591  1.00 41.54      A    C  
ATOM   1752  CD2 LEU A 253     -64.764  45.182 -16.996  1.00 41.03      A    C  
ATOM   1753  C   LEU A 253     -63.371  45.245 -12.708  1.00 39.53      A    C  
ATOM   1754  O   LEU A 253     -64.121  44.352 -12.279  1.00 44.49      A    O  
ATOM   1755  N   TRP A 254     -62.246  45.616 -12.096  1.00 37.02      A    N  
ATOM   1756  CA  TRP A 254     -61.792  44.980 -10.832  1.00 34.82      A    C  
ATOM   1757  CB  TRP A 254     -60.335  45.295 -10.517  1.00 34.05      A    C  
ATOM   1758  CG  TRP A 254     -59.400  44.205 -10.915  1.00 32.12      A    C  
ATOM   1759  CD1 TRP A 254     -58.553  43.501 -10.110  1.00 31.81      A    C  
ATOM   1760  NE1 TRP A 254     -57.865  42.580 -10.851  1.00 31.69      A    N  
ATOM   1761  CE2 TRP A 254     -58.263  42.671 -12.159  1.00 30.77      A    C  
ATOM   1762  CD2 TRP A 254     -59.240  43.681 -12.237  1.00 30.69      A    C  
ATOM   1763  CE3 TRP A 254     -59.822  43.979 -13.473  1.00 32.03      A    C  
ATOM   1764  CZ3 TRP A 254     -59.419  43.275 -14.584  1.00 32.08      A    C  
ATOM   1765  CH2 TRP A 254     -58.454  42.274 -14.483  1.00 32.81      A    C  
ATOM   1766  CZ2 TRP A 254     -57.863  41.950 -13.281  1.00 31.83      A    C  
ATOM   1767  C   TRP A 254     -62.681  45.434  -9.680  1.00 36.19      A    C  
ATOM   1768  O   TRP A 254     -62.901  44.635  -8.763  1.00 38.68      A    O  
ATOM   1769  N   VAL A 255     -63.119  46.689  -9.699  1.00 38.72      A    N  
ATOM   1770  CA  VAL A 255     -64.000  47.236  -8.629  1.00 39.84      A    C  
ATOM   1771  CB  VAL A 255     -64.101  48.772  -8.698  1.00 40.79      A    C  
ATOM   1772  CG1 VAL A 255     -65.333  49.284  -7.972  1.00 41.20      A    C  
ATOM   1773  CG2 VAL A 255     -62.846  49.439  -8.142  1.00 41.06      A    C  
ATOM   1774  C   VAL A 255     -65.362  46.540  -8.757  1.00 40.93      A    C  
ATOM   1775  O   VAL A 255     -65.821  45.961  -7.753  1.00 40.60      A    O  
ATOM   1776  N   LEU A 256     -65.936  46.547  -9.966  1.00 40.01      A    N  
ATOM   1777  CA  LEU A 256     -67.291  46.018 -10.265  1.00 39.84      A    C  
ATOM   1778  CB  LEU A 256     -67.669  46.311 -11.719  1.00 41.99      A    C  
ATOM   1779  CG  LEU A 256     -69.090  45.911 -12.112  1.00 42.26      A    C  
ATOM   1780  CD1 LEU A 256     -70.119  46.686 -11.297  1.00 42.84      A    C  
ATOM   1781  CD2 LEU A 256     -69.320  46.112 -13.603  1.00 42.51      A    C  
ATOM   1782  C   LEU A 256     -67.342  44.512 -10.025  1.00 39.56      A    C  
ATOM   1783  O   LEU A 256     -68.419  44.036  -9.649  1.00 41.91      A    O  
ATOM   1784  N   ASN A 257     -66.245  43.795 -10.277  1.00 40.64      A    N  
ATOM   1785  CA  ASN A 257     -66.197  42.314 -10.150  1.00 41.61      A    C  
ATOM   1786  CB  ASN A 257     -65.130  41.710 -11.066  1.00 41.97      A    C  
ATOM   1787  CG  ASN A 257     -65.690  41.316 -12.418  1.00 39.61      A    C  
ATOM   1788  OD1 ASN A 257     -66.429  40.339 -12.522  1.00 41.49      A    O  
ATOM   1789  ND2 ASN A 257     -65.340  42.053 -13.457  1.00 37.59      A    N  
ATOM   1790  C   ASN A 257     -66.013  41.917  -8.676  1.00 43.27      A    C  
ATOM   1791  O   ASN A 257     -66.074  40.705  -8.378  1.00 44.04      A    O  
ATOM   1792  N   LEU A 258     -65.783  42.892  -7.791  1.00 45.00      A    N  
ATOM   1793  CA  LEU A 258     -65.785  42.702  -6.314  1.00 45.24      A    C  
ATOM   1794  CB  LEU A 258     -64.558  43.404  -5.736  1.00 44.26      A    C  
ATOM   1795  CG  LEU A 258     -63.232  42.750  -6.102  1.00 44.17      A    C  
ATOM   1796  CD1 LEU A 258     -62.086  43.736  -5.974  1.00 43.19      A    C  
ATOM   1797  CD2 LEU A 258     -62.990  41.528  -5.234  1.00 45.25      A    C  
ATOM   1798  C   LEU A 258     -67.081  43.242  -5.693  1.00 43.77      A    C  
ATOM   1799  O   LEU A 258     -67.472  42.749  -4.626  1.00 44.43      A    O  
ATOM   1800  N   VAL A 259     -67.723  44.226  -6.317  1.00 44.00      A    N  
ATOM   1801  CA  VAL A 259     -69.061  44.708  -5.867  1.00 44.80      A    C  
ATOM   1802  CB  VAL A 259     -69.493  46.006  -6.572  1.00 44.38      A    C  
ATOM   1803  CG1 VAL A 259     -70.862  46.470  -6.103  1.00 43.36      A    C  
ATOM   1804  CG2 VAL A 259     -68.481  47.113  -6.357  1.00 47.35      A    C  
ATOM   1805  C   VAL A 259     -70.075  43.586  -6.104  1.00 44.88      A    C  
ATOM   1806  O   VAL A 259     -71.018  43.482  -5.308  1.00 46.80      A    O  
ATOM   1807  N   LEU A 260     -69.867  42.768  -7.141  1.00 43.35      A    N  
ATOM   1808  CA  LEU A 260     -70.874  41.784  -7.629  1.00 42.65      A    C  
ATOM   1809  CB  LEU A 260     -70.602  41.480  -9.104  1.00 41.26      A    C  
ATOM   1810  CG  LEU A 260     -70.939  42.630 -10.044  1.00 40.44      A    C  
ATOM   1811  CD1 LEU A 260     -70.533  42.291 -11.467  1.00 39.47      A    C  
ATOM   1812  CD2 LEU A 260     -72.420  42.995  -9.955  1.00 40.67      A    C  
ATOM   1813  C   LEU A 260     -70.861  40.500  -6.795  1.00 43.19      A    C  
ATOM   1814  O   LEU A 260     -71.806  39.709  -6.962  1.00 43.01      A    O  
ATOM   1815  N   LYS A 261     -69.836  40.307  -5.959  1.00 44.64      A    N  
ATOM   1816  CA  LYS A 261     -69.619  39.082  -5.143  1.00 46.61      A    C  
ATOM   1817  CB  LYS A 261     -68.162  38.620  -5.217  1.00 45.91      A    C  
ATOM   1818  CG  LYS A 261     -67.618  38.281  -6.592  1.00 45.85      A    C  
ATOM   1819  CD  LYS A 261     -66.185  37.824  -6.490  1.00 46.37      A    C  
ATOM   1820  CE  LYS A 261     -65.572  37.412  -7.809  1.00 46.42      A    C  
ATOM   1821  NZ  LYS A 261     -64.268  36.734  -7.606  1.00 46.14      A    N  
ATOM   1822  C   LYS A 261     -69.936  39.367  -3.670  1.00 47.87      A    C  
ATOM   1823  O   LYS A 261     -70.424  38.439  -2.985  1.00 49.03      A    O  
ATOM   1824  N   TYR A 262     -69.620  40.578  -3.200  1.00 47.35      A    N  
ATOM   1825  CA  TYR A 262     -69.657  40.957  -1.760  1.00 49.46      A    C  
ATOM   1826  CB  TYR A 262     -68.255  41.316  -1.262  1.00 47.33      A    C  
ATOM   1827  CG  TYR A 262     -67.279  40.186  -1.446  1.00 44.24      A    C  
ATOM   1828  CD1 TYR A 262     -67.160  39.176  -0.507  1.00 42.44      A    C  
ATOM   1829  CE1 TYR A 262     -66.294  38.114  -0.698  1.00 39.87      A    C  
ATOM   1830  CZ  TYR A 262     -65.541  38.043  -1.854  1.00 37.53      A    C  
ATOM   1831  OH  TYR A 262     -64.685  37.008  -2.065  1.00 36.52      A    O  
ATOM   1832  CE2 TYR A 262     -65.656  39.031  -2.808  1.00 40.99      A    C  
ATOM   1833  CD2 TYR A 262     -66.530  40.085  -2.602  1.00 44.27      A    C  
ATOM   1834  C   TYR A 262     -70.645  42.099  -1.508  1.00 50.81      A    C  
ATOM   1835  O   TYR A 262     -70.914  42.385  -0.327  1.00 51.13      A    O  
ATOM   1836  N   PHE A 263     -71.168  42.734  -2.558  1.00 52.00      A    N  
ATOM   1837  CA  PHE A 263     -72.174  43.817  -2.412  1.00 53.61      A    C  
ATOM   1838  CB  PHE A 263     -71.498  45.189  -2.418  1.00 49.74      A    C  
ATOM   1839  CG  PHE A 263     -70.520  45.345  -1.286  1.00 48.82      A    C  
ATOM   1840  CD1 PHE A 263     -70.964  45.584   0.004  1.00 48.81      A    C  
ATOM   1841  CE1 PHE A 263     -70.064  45.690   1.054  1.00 48.99      A    C  
ATOM   1842  CZ  PHE A 263     -68.717  45.527   0.829  1.00 49.39      A    C  
ATOM   1843  CD2 PHE A 263     -69.163  45.172  -1.497  1.00 49.28      A    C  
ATOM   1844  CE2 PHE A 263     -68.265  45.273  -0.446  1.00 50.75      A    C  
ATOM   1845  C   PHE A 263     -73.240  43.685  -3.488  1.00 57.91      A    C  
ATOM   1846  O   PHE A 263     -73.417  44.586  -4.307  1.00 56.60      A    O  
ATOM   1847  N   PRO A 264     -74.003  42.571  -3.507  1.00 65.30      A    N  
ATOM   1848  CA  PRO A 264     -75.258  42.557  -4.244  1.00 66.28      A    C  
ATOM   1849  CB  PRO A 264     -75.716  41.094  -4.230  1.00 64.31      A    C  
ATOM   1850  CG  PRO A 264     -74.541  40.317  -3.645  1.00 63.69      A    C  
ATOM   1851  CD  PRO A 264     -73.760  41.303  -2.799  1.00 63.40      A    C  
ATOM   1852  C   PRO A 264     -76.178  43.498  -3.455  1.00 72.11      A    C  
ATOM   1853  O   PRO A 264     -75.956  43.651  -2.260  1.00 74.70      A    O  
ATOM   1854  N   ASP A 265     -77.137  44.126  -4.139  1.00 72.39      A    N  
ATOM   1855  CA  ASP A 265     -78.119  45.080  -3.555  1.00 72.24      A    C  
ATOM   1856  CB  ASP A 265     -78.752  44.546  -2.270  1.00 72.91      A    C  
ATOM   1857  CG  ASP A 265     -79.281  43.135  -2.422  1.00 72.01      A    C  
ATOM   1858  OD1 ASP A 265     -79.844  42.838  -3.501  1.00 72.73      A    O  
ATOM   1859  OD2 ASP A 265     -79.101  42.339  -1.475  1.00 69.39      A    O  
ATOM   1860  C   ASP A 265     -77.431  46.418  -3.297  1.00 71.90      A    C  
ATOM   1861  O   ASP A 265     -77.961  47.207  -2.485  1.00 77.10      A    O  
ATOM   1862  N   VAL A 266     -76.291  46.648  -3.951  1.00 68.13      A    N  
ATOM   1863  CA  VAL A 266     -75.741  48.015  -4.169  1.00 65.52      A    C  
ATOM   1864  CB  VAL A 266     -74.276  48.147  -3.719  1.00 65.10      A    C  
ATOM   1865  CG1 VAL A 266     -73.527  49.208  -4.514  1.00 65.33      A    C  
ATOM   1866  CG2 VAL A 266     -74.190  48.433  -2.226  1.00 65.84      A    C  
ATOM   1867  C   VAL A 266     -75.933  48.325  -5.646  1.00 65.85      A    C  
ATOM   1868  O   VAL A 266     -75.555  47.523  -6.500  1.00 58.62      A    O  
ATOM   1869  N   PRO A 267     -76.532  49.491  -5.980  1.00 68.88      A    N  
ATOM   1870  CA  PRO A 267     -76.980  49.765  -7.337  1.00 68.02      A    C  
ATOM   1871  CB  PRO A 267     -78.102  50.793  -7.152  1.00 71.00      A    C  
ATOM   1872  CG  PRO A 267     -77.841  51.447  -5.797  1.00 71.38      A    C  
ATOM   1873  CD  PRO A 267     -76.770  50.637  -5.092  1.00 71.82      A    C  
ATOM   1874  C   PRO A 267     -75.830  50.345  -8.162  1.00 66.18      A    C  
ATOM   1875  O   PRO A 267     -75.298  51.366  -7.775  1.00 68.55      A    O  
ATOM   1876  N   ILE A 268     -75.497  49.678  -9.267  1.00 64.77      A    N  
ATOM   1877  CA  ILE A 268     -74.339  50.030 -10.137  1.00 61.54      A    C  
ATOM   1878  CB  ILE A 268     -73.839  48.803 -10.927  1.00 59.14      A    C  
ATOM   1879  CG1 ILE A 268     -73.584  47.589 -10.026  1.00 54.59      A    C  
ATOM   1880  CG2 ILE A 268     -72.605  49.161 -11.742  1.00 62.99      A    C  
ATOM   1881  CD1 ILE A 268     -72.528  47.798  -8.965  1.00 51.45      A    C  
ATOM   1882  C   ILE A 268     -74.764  51.175 -11.053  1.00 63.44      A    C  
ATOM   1883  O   ILE A 268     -75.841  51.133 -11.643  1.00 60.53      A    O  
ATOM   1884  N   PRO A 269     -73.963  52.258 -11.160  1.00 66.11      A    N  
ATOM   1885  CA  PRO A 269     -74.171  53.263 -12.198  1.00 67.97      A    C  
ATOM   1886  CB  PRO A 269     -72.967  54.215 -12.082  1.00 69.40      A    C  
ATOM   1887  CG  PRO A 269     -72.019  53.540 -11.109  1.00 71.53      A    C  
ATOM   1888  CD  PRO A 269     -72.867  52.624 -10.253  1.00 70.96      A    C  
ATOM   1889  C   PRO A 269     -74.231  52.629 -13.594  1.00 66.30      A    C  
ATOM   1890  O   PRO A 269     -73.316  51.917 -13.955  1.00 64.86      A    O  
ATOM   1891  N   ARG A 270     -75.321  52.887 -14.318  1.00 67.32      A    N  
ATOM   1892  CA  ARG A 270     -75.466  52.545 -15.756  1.00 70.17      A    C  
ATOM   1893  CB  ARG A 270     -76.777  53.097 -16.327  1.00 76.68      A    C  
ATOM   1894  CG  ARG A 270     -78.021  52.341 -15.882  1.00 81.70      A    C  
ATOM   1895  CD  ARG A 270     -79.316  53.017 -16.308  1.00 83.61      A    C  
ATOM   1896  NE  ARG A 270     -79.867  53.899 -15.284  1.00 87.20      A    N  
ATOM   1897  CZ  ARG A 270     -81.057  54.496 -15.349  1.00 86.56      A    C  
ATOM   1898  NH1 ARG A 270     -81.842  54.315 -16.400  1.00 87.39      A    N  
ATOM   1899  NH2 ARG A 270     -81.460  55.276 -14.360  1.00 84.68      A    N  
ATOM   1900  C   ARG A 270     -74.264  53.123 -16.505  1.00 68.03      A    C  
ATOM   1901  O   ARG A 270     -73.588  52.359 -17.209  1.00 65.51      A    O  
ATOM   1902  N   GLU A 271     -73.989  54.415 -16.306  1.00 69.10      A    N  
ATOM   1903  CA  GLU A 271     -72.918  55.165 -17.020  1.00 70.28      A    C  
ATOM   1904  CB  GLU A 271     -72.736  56.581 -16.467  1.00 74.31      A    C  
ATOM   1905  CG  GLU A 271     -72.769  56.674 -14.954  1.00 76.77      A    C  
ATOM   1906  CD  GLU A 271     -74.068  57.212 -14.379  1.00 80.06      A    C  
ATOM   1907  OE1 GLU A 271     -74.391  58.390 -14.656  1.00 79.87      A    O  
ATOM   1908  OE2 GLU A 271     -74.754  56.452 -13.662  1.00 80.75      A    O  
ATOM   1909  C   GLU A 271     -71.590  54.402 -16.954  1.00 67.76      A    C  
ATOM   1910  O   GLU A 271     -70.775  54.580 -17.887  1.00 66.05      A    O  
ATOM   1911  N   ILE A 272     -71.366  53.603 -15.903  1.00 65.83      A    N  
ATOM   1912  CA  ILE A 272     -70.150  52.740 -15.776  1.00 64.08      A    C  
ATOM   1913  CB  ILE A 272     -69.875  52.366 -14.305  1.00 64.90      A    C  
ATOM   1914  CG1 ILE A 272     -69.241  53.547 -13.566  1.00 65.11      A    C  
ATOM   1915  CG2 ILE A 272     -69.022  51.110 -14.193  1.00 65.09      A    C  
ATOM   1916  CD1 ILE A 272     -68.777  53.244 -12.158  1.00 66.74      A    C  
ATOM   1917  C   ILE A 272     -70.315  51.523 -16.696  1.00 65.15      A    C  
ATOM   1918  O   ILE A 272     -69.338  51.173 -17.383  1.00 60.84      A    O  
ATOM   1919  N   ILE A 273     -71.511  50.928 -16.730  1.00 67.74      A    N  
ATOM   1920  CA  ILE A 273     -71.840  49.770 -17.615  1.00 68.19      A    C  
ATOM   1921  CB  ILE A 273     -73.313  49.330 -17.460  1.00 70.95      A    C  
ATOM   1922  CG1 ILE A 273     -73.686  49.105 -15.990  1.00 72.63      A    C  
ATOM   1923  CG2 ILE A 273     -73.595  48.102 -18.319  1.00 71.30      A    C  
ATOM   1924  CD1 ILE A 273     -75.115  48.664 -15.759  1.00 73.54      A    C  
ATOM   1925  C   ILE A 273     -71.514  50.163 -19.062  1.00 67.01      A    C  
ATOM   1926  O   ILE A 273     -70.713  49.455 -19.706  1.00 66.22      A    O  
ATOM   1927  N   GLU A 274     -72.118  51.254 -19.539  1.00 65.90      A    N  
ATOM   1928  CA  GLU A 274     -71.967  51.774 -20.927  1.00 65.31      A    C  
ATOM   1929  CB  GLU A 274     -72.831  53.022 -21.117  1.00 70.28      A    C  
ATOM   1930  CG  GLU A 274     -74.320  52.723 -21.212  1.00 76.77      A    C  
ATOM   1931  CD  GLU A 274     -75.234  53.706 -20.489  1.00 83.78      A    C  
ATOM   1932  OE1 GLU A 274     -76.454  53.435 -20.411  1.00 82.96      A    O  
ATOM   1933  OE2 GLU A 274     -74.728  54.739 -20.000  1.00 88.82      A    O  
ATOM   1934  C   GLU A 274     -70.489  52.075 -21.209  1.00 60.74      A    C  
ATOM   1935  O   GLU A 274     -70.043  51.860 -22.359  1.00 56.43      A    O  
ATOM   1936  N   GLU A 275     -69.750  52.550 -20.202  1.00 58.13      A    N  
ATOM   1937  CA  GLU A 275     -68.306  52.876 -20.344  1.00 54.56      A    C  
ATOM   1938  CB  GLU A 275     -67.739  53.500 -19.067  1.00 55.35      A    C  
ATOM   1939  CG  GLU A 275     -66.303  53.977 -19.236  1.00 55.03      A    C  
ATOM   1940  CD  GLU A 275     -65.644  54.550 -17.994  1.00 52.83      A    C  
ATOM   1941  OE1 GLU A 275     -66.235  54.432 -16.903  1.00 51.66      A    O  
ATOM   1942  OE2 GLU A 275     -64.534  55.114 -18.123  1.00 50.87      A    O  
ATOM   1943  C   GLU A 275     -67.548  51.608 -20.754  1.00 51.73      A    C  
ATOM   1944  O   GLU A 275     -66.843  51.673 -21.772  1.00 53.78      A    O  
ATOM   1945  N   ILE A 276     -67.697  50.502 -20.014  1.00 50.83      A    N  
ATOM   1946  CA  ILE A 276     -67.126  49.173 -20.402  1.00 51.52      A    C  
ATOM   1947  CB  ILE A 276     -67.514  48.032 -19.437  1.00 50.75      A    C  
ATOM   1948  CG1 ILE A 276     -66.906  48.202 -18.046  1.00 50.69      A    C  
ATOM   1949  CG2 ILE A 276     -67.124  46.687 -20.026  1.00 52.86      A    C  
ATOM   1950  CD1 ILE A 276     -67.553  47.321 -16.996  1.00 49.54      A    C  
ATOM   1951  C   ILE A 276     -67.589  48.851 -21.826  1.00 51.18      A    C  
ATOM   1952  O   ILE A 276     -66.719  48.529 -22.658  1.00 53.00      A    O  
ATOM   1953  N   ALA A 277     -68.902  48.916 -22.087  1.00 52.48      A    N  
ATOM   1954  CA  ALA A 277     -69.513  48.563 -23.396  1.00 51.57      A    C  
ATOM   1955  CB  ALA A 277     -71.006  48.761 -23.380  1.00 51.76      A    C  
ATOM   1956  C   ALA A 277     -68.862  49.369 -24.527  1.00 49.52      A    C  
ATOM   1957  O   ALA A 277     -68.756  48.822 -25.631  1.00 47.01      A    O  
ATOM   1958  N   ALA A 278     -68.424  50.603 -24.250  1.00 51.53      A    N  
ATOM   1959  CA  ALA A 278     -67.774  51.513 -25.228  1.00 52.88      A    C  
ATOM   1960  CB  ALA A 278     -67.587  52.892 -24.643  1.00 53.04      A    C  
ATOM   1961  C   ALA A 278     -66.421  50.948 -25.653  1.00 54.87      A    C  
ATOM   1962  O   ALA A 278     -66.124  50.967 -26.863  1.00 55.25      A    O  
ATOM   1963  N   GLY A 279     -65.625  50.512 -24.673  1.00 58.26      A    N  
ATOM   1964  CA  GLY A 279     -64.231  50.063 -24.865  1.00 57.49      A    C  
ATOM   1965  C   GLY A 279     -64.154  48.618 -25.318  1.00 56.27      A    C  
ATOM   1966  O   GLY A 279     -63.154  48.262 -25.968  1.00 61.95      A    O  
ATOM   1967  N   PHE A 280     -65.153  47.800 -24.983  1.00 57.87      A    N  
ATOM   1968  CA  PHE A 280     -65.248  46.402 -25.477  1.00 61.56      A    C  
ATOM   1969  CB  PHE A 280     -66.326  45.598 -24.747  1.00 61.31      A    C  
ATOM   1970  CG  PHE A 280     -66.110  44.106 -24.778  1.00 60.06      A    C  
ATOM   1971  CD1 PHE A 280     -65.381  43.477 -23.780  1.00 58.43      A    C  
ATOM   1972  CE1 PHE A 280     -65.185  42.105 -23.804  1.00 60.72      A    C  
ATOM   1973  CZ  PHE A 280     -65.706  41.350 -24.828  1.00 60.50      A    C  
ATOM   1974  CD2 PHE A 280     -66.629  43.330 -25.803  1.00 61.97      A    C  
ATOM   1975  CE2 PHE A 280     -66.431  41.959 -25.825  1.00 60.19      A    C  
ATOM   1976  C   PHE A 280     -65.503  46.458 -26.987  1.00 62.99      A    C  
ATOM   1977  O   PHE A 280     -66.352  47.261 -27.434  1.00 59.83      A    O  
ATOM   1978  N   SER A 281     -64.759  45.651 -27.743  1.00 64.03      A    N  
ATOM   1979  CA  SER A 281     -64.761  45.646 -29.228  1.00 64.43      A    C  
ATOM   1980  CB  SER A 281     -63.650  46.502 -29.771  1.00 63.25      A    C  
ATOM   1981  OG  SER A 281     -62.396  45.842 -29.640  1.00 58.40      A    O  
ATOM   1982  C   SER A 281     -64.640  44.212 -29.741  1.00 66.59      A    C  
ATOM   1983  O   SER A 281     -64.623  43.273 -28.912  1.00 62.82      A    O  
ATOM   1984  N   GLU A 282     -64.548  44.079 -31.066  1.00 68.08      A    N  
ATOM   1985  CA  GLU A 282     -64.379  42.789 -31.783  1.00 68.48      A    C  
ATOM   1986  CB  GLU A 282     -64.013  43.018 -33.256  1.00 71.46      A    C  
ATOM   1987  CG  GLU A 282     -62.778  43.879 -33.503  1.00 74.36      A    C  
ATOM   1988  CD  GLU A 282     -63.006  45.379 -33.619  1.00 77.63      A    C  
ATOM   1989  OE1 GLU A 282     -64.153  45.828 -33.410  1.00 82.62      A    O  
ATOM   1990  OE2 GLU A 282     -62.030  46.100 -33.915  1.00 80.15      A    O  
ATOM   1991  C   GLU A 282     -63.354  41.933 -31.026  1.00 65.26      A    C  
ATOM   1992  O   GLU A 282     -63.726  40.819 -30.613  1.00 62.20      A    O  
ATOM   1993  N   SER A 283     -62.151  42.472 -30.787  1.00 64.54      A    N  
ATOM   1994  CA  SER A 283     -60.967  41.749 -30.243  1.00 62.54      A    C  
ATOM   1995  CB  SER A 283     -59.677  42.253 -30.848  1.00 66.03      A    C  
ATOM   1996  OG  SER A 283     -59.624  42.003 -32.248  1.00 70.25      A    O  
ATOM   1997  C   SER A 283     -60.920  41.850 -28.712  1.00 59.59      A    C  
ATOM   1998  O   SER A 283     -59.922  41.374 -28.140  1.00 59.14      A    O  
ATOM   1999  N   GLY A 284     -61.939  42.453 -28.084  1.00 55.08      A    N  
ATOM   2000  CA  GLY A 284     -62.143  42.455 -26.620  1.00 54.13      A    C  
ATOM   2001  C   GLY A 284     -62.055  43.845 -26.013  1.00 51.38      A    C  
ATOM   2002  O   GLY A 284     -62.622  44.779 -26.607  1.00 53.07      A    O  
ATOM   2003  N   ILE A 285     -61.406  43.961 -24.845  1.00 48.36      A    N  
ATOM   2004  CA  ILE A 285     -61.181  45.248 -24.116  1.00 47.45      A    C  
ATOM   2005  CB  ILE A 285     -62.258  45.509 -23.047  1.00 45.98      A    C  
ATOM   2006  CG1 ILE A 285     -62.358  47.007 -22.738  1.00 47.30      A    C  
ATOM   2007  CG2 ILE A 285     -61.970  44.678 -21.807  1.00 46.96      A    C  
ATOM   2008  CD1 ILE A 285     -63.261  47.379 -21.581  1.00 46.48      A    C  
ATOM   2009  C   ILE A 285     -59.795  45.239 -23.461  1.00 45.83      A    C  
ATOM   2010  O   ILE A 285     -59.403  44.200 -22.911  1.00 47.37      A    O  
ATOM   2011  N   GLY A 286     -59.115  46.388 -23.467  1.00 45.60      A    N  
ATOM   2012  CA  GLY A 286     -57.824  46.588 -22.778  1.00 42.47      A    C  
ATOM   2013  C   GLY A 286     -58.000  47.191 -21.394  1.00 39.80      A    C  
ATOM   2014  O   GLY A 286     -59.144  47.516 -21.021  1.00 36.93      A    O  
ATOM   2015  N   GLY A 287     -56.902  47.340 -20.648  1.00 40.96      A    N  
ATOM   2016  CA  GLY A 287     -56.903  48.020 -19.338  1.00 42.83      A    C  
ATOM   2017  C   GLY A 287     -57.469  49.418 -19.481  1.00 45.92      A    C  
ATOM   2018  O   GLY A 287     -58.170  49.889 -18.560  1.00 48.75      A    O  
ATOM   2019  N   GLY A 288     -57.192  50.041 -20.627  1.00 48.79      A    N  
ATOM   2020  CA  GLY A 288     -57.692  51.373 -21.002  1.00 48.36      A    C  
ATOM   2021  C   GLY A 288     -57.520  51.622 -22.496  1.00 48.44      A    C  
ATOM   2022  O   GLY A 288     -56.835  50.865 -23.186  1.00 44.15      A    O  
ATOM   2023  N   PRO A 289     -58.124  52.705 -23.030  1.00 50.87      A    N  
ATOM   2024  CA  PRO A 289     -57.863  53.124 -24.407  1.00 53.26      A    C  
ATOM   2025  CB  PRO A 289     -58.783  54.340 -24.615  1.00 53.60      A    C  
ATOM   2026  CG  PRO A 289     -59.790  54.255 -23.475  1.00 53.18      A    C  
ATOM   2027  CD  PRO A 289     -59.038  53.618 -22.325  1.00 50.68      A    C  
ATOM   2028  C   PRO A 289     -56.378  53.497 -24.535  1.00 53.01      A    C  
ATOM   2029  O   PRO A 289     -55.828  54.026 -23.579  1.00 51.15      A    O  
ATOM   2030  N   GLY A 290     -55.764  53.192 -25.680  1.00 53.83      A    N  
ATOM   2031  CA  GLY A 290     -54.317  53.398 -25.909  1.00 54.25      A    C  
ATOM   2032  C   GLY A 290     -53.527  52.137 -25.614  1.00 55.06      A    C  
ATOM   2033  O   GLY A 290     -52.336  52.077 -25.996  1.00 52.36      A    O  
ATOM   2034  N   LEU A 291     -54.173  51.169 -24.950  1.00 55.55      A    N  
ATOM   2035  CA  LEU A 291     -53.659  49.791 -24.744  1.00 52.18      A    C  
ATOM   2036  CB  LEU A 291     -53.896  49.355 -23.296  1.00 53.38      A    C  
ATOM   2037  CG  LEU A 291     -53.297  50.256 -22.221  1.00 54.60      A    C  
ATOM   2038  CD1 LEU A 291     -53.691  49.772 -20.830  1.00 54.55      A    C  
ATOM   2039  CD2 LEU A 291     -51.787  50.329 -22.358  1.00 53.97      A    C  
ATOM   2040  C   LEU A 291     -54.390  48.855 -25.696  1.00 51.07      A    C  
ATOM   2041  O   LEU A 291     -55.582  49.033 -25.957  1.00 53.41      A    O  
ATOM   2042  N   PRO A 292     -53.709  47.808 -26.205  1.00 45.30      A    N  
ATOM   2043  CA  PRO A 292     -54.370  46.807 -27.032  1.00 47.29      A    C  
ATOM   2044  CB  PRO A 292     -53.201  46.019 -27.628  1.00 46.06      A    C  
ATOM   2045  CG  PRO A 292     -52.125  46.116 -26.571  1.00 46.58      A    C  
ATOM   2046  CD  PRO A 292     -52.303  47.485 -25.945  1.00 44.95      A    C  
ATOM   2047  C   PRO A 292     -55.280  45.964 -26.144  1.00 49.96      A    C  
ATOM   2048  O   PRO A 292     -55.275  46.110 -24.918  1.00 46.92      A    O  
ATOM   2049  N   PRO A 293     -56.155  45.118 -26.733  1.00 54.92      A    N  
ATOM   2050  CA  PRO A 293     -56.953  44.179 -25.944  1.00 52.24      A    C  
ATOM   2051  CB  PRO A 293     -57.817  43.463 -26.992  1.00 52.77      A    C  
ATOM   2052  CG  PRO A 293     -57.881  44.442 -28.148  1.00 53.51      A    C  
ATOM   2053  CD  PRO A 293     -56.518  45.106 -28.161  1.00 53.98      A    C  
ATOM   2054  C   PRO A 293     -56.060  43.195 -25.183  1.00 49.18      A    C  
ATOM   2055  O   PRO A 293     -55.015  42.848 -25.697  1.00 48.68      A    O  
ATOM   2056  N   ASP A 294     -56.481  42.802 -23.978  1.00 47.32      A    N  
ATOM   2057  CA  ASP A 294     -55.745  41.823 -23.136  1.00 45.63      A    C  
ATOM   2058  CB  ASP A 294     -54.923  42.512 -22.043  1.00 43.60      A    C  
ATOM   2059  CG  ASP A 294     -55.739  43.046 -20.881  1.00 45.18      A    C  
ATOM   2060  OD1 ASP A 294     -56.256  44.172 -20.996  1.00 46.64      A    O  
ATOM   2061  OD2 ASP A 294     -55.845  42.336 -19.866  1.00 43.54      A    O  
ATOM   2062  C   ASP A 294     -56.745  40.810 -22.579  1.00 44.54      A    C  
ATOM   2063  O   ASP A 294     -57.945  41.154 -22.479  1.00 41.79      A    O  
ATOM   2064  N   GLY A 295     -56.252  39.610 -22.257  1.00 44.87      A    N  
ATOM   2065  CA  GLY A 295     -57.059  38.469 -21.774  1.00 45.12      A    C  
ATOM   2066  C   GLY A 295     -57.630  38.719 -20.385  1.00 43.48      A    C  
ATOM   2067  O   GLY A 295     -58.748  38.233 -20.098  1.00 38.52      A    O  
ATOM   2068  N   ASP A 296     -56.903  39.465 -19.551  1.00 41.25      A    N  
ATOM   2069  CA  ASP A 296     -57.298  39.724 -18.143  1.00 40.24      A    C  
ATOM   2070  CB  ASP A 296     -56.210  40.485 -17.384  1.00 43.02      A    C  
ATOM   2071  CG  ASP A 296     -56.236  40.202 -15.898  1.00 42.87      A    C  
ATOM   2072  OD1 ASP A 296     -57.283  39.750 -15.421  1.00 46.60      A    O  
ATOM   2073  OD2 ASP A 296     -55.212  40.423 -15.241  1.00 44.25      A    O  
ATOM   2074  C   ASP A 296     -58.614  40.508 -18.123  1.00 39.56      A    C  
ATOM   2075  O   ASP A 296     -59.570  40.050 -17.468  1.00 37.21      A    O  
ATOM   2076  N   ASP A 297     -58.642  41.656 -18.810  1.00 39.98      A    N  
ATOM   2077  CA  ASP A 297     -59.798  42.590 -18.846  1.00 38.44      A    C  
ATOM   2078  CB  ASP A 297     -59.413  43.966 -19.392  1.00 40.08      A    C  
ATOM   2079  CG  ASP A 297     -58.591  44.808 -18.429  1.00 40.80      A    C  
ATOM   2080  OD1 ASP A 297     -59.099  45.101 -17.328  1.00 39.82      A    O  
ATOM   2081  OD2 ASP A 297     -57.443  45.156 -18.785  1.00 42.18      A    O  
ATOM   2082  C   ASP A 297     -60.920  42.000 -19.700  1.00 38.32      A    C  
ATOM   2083  O   ASP A 297     -62.097  42.217 -19.345  1.00 37.01      A    O  
ATOM   2084  N   THR A 298     -60.592  41.310 -20.797  1.00 37.77      A    N  
ATOM   2085  CA  THR A 298     -61.627  40.636 -21.623  1.00 37.91      A    C  
ATOM   2086  CB  THR A 298     -61.095  40.120 -22.964  1.00 37.51      A    C  
ATOM   2087  OG1 THR A 298     -60.588  41.229 -23.709  1.00 38.02      A    O  
ATOM   2088  CG2 THR A 298     -62.174  39.447 -23.782  1.00 35.10      A    C  
ATOM   2089  C   THR A 298     -62.275  39.545 -20.765  1.00 37.99      A    C  
ATOM   2090  O   THR A 298     -63.512  39.490 -20.736  1.00 36.31      A    O  
ATOM   2091  N   ALA A 299     -61.478  38.757 -20.039  1.00 39.58      A    N  
ATOM   2092  CA  ALA A 299     -61.979  37.682 -19.151  1.00 41.93      A    C  
ATOM   2093  CB  ALA A 299     -60.891  36.685 -18.837  1.00 45.38      A    C  
ATOM   2094  C   ALA A 299     -62.551  38.251 -17.849  1.00 43.80      A    C  
ATOM   2095  O   ALA A 299     -62.908  37.418 -16.986  1.00 49.39      A    O  
ATOM   2096  N   TYR A 300     -62.624  39.578 -17.679  1.00 42.88      A    N  
ATOM   2097  CA  TYR A 300     -63.355  40.205 -16.538  1.00 41.60      A    C  
ATOM   2098  CB  TYR A 300     -62.401  40.931 -15.590  1.00 41.99      A    C  
ATOM   2099  CG  TYR A 300     -62.119  40.171 -14.321  1.00 41.14      A    C  
ATOM   2100  CD1 TYR A 300     -62.304  38.798 -14.258  1.00 41.96      A    C  
ATOM   2101  CE1 TYR A 300     -62.056  38.086 -13.099  1.00 42.12      A    C  
ATOM   2102  CZ  TYR A 300     -61.624  38.751 -11.969  1.00 42.24      A    C  
ATOM   2103  OH  TYR A 300     -61.388  38.041 -10.829  1.00 41.88      A    O  
ATOM   2104  CE2 TYR A 300     -61.437  40.123 -12.008  1.00 41.42      A    C  
ATOM   2105  CD2 TYR A 300     -61.683  40.821 -13.179  1.00 39.95      A    C  
ATOM   2106  C   TYR A 300     -64.508  41.090 -17.019  1.00 39.94      A    C  
ATOM   2107  O   TYR A 300     -65.510  41.188 -16.273  1.00 38.04      A    O  
ATOM   2108  N   ALA A 301     -64.402  41.698 -18.200  1.00 38.93      A    N  
ATOM   2109  CA  ALA A 301     -65.548  42.370 -18.853  1.00 40.03      A    C  
ATOM   2110  CB  ALA A 301     -65.132  42.962 -20.175  1.00 43.03      A    C  
ATOM   2111  C   ALA A 301     -66.666  41.340 -19.009  1.00 40.39      A    C  
ATOM   2112  O   ALA A 301     -67.745  41.528 -18.431  1.00 42.46      A    O  
ATOM   2113  N   ASN A 302     -66.379  40.246 -19.706  1.00 42.65      A    N  
ATOM   2114  CA  ASN A 302     -67.321  39.109 -19.856  1.00 45.16      A    C  
ATOM   2115  CB  ASN A 302     -66.620  37.887 -20.435  1.00 47.21      A    C  
ATOM   2116  CG  ASN A 302     -66.585  37.913 -21.944  1.00 47.32      A    C  
ATOM   2117  OD1 ASN A 302     -66.875  38.936 -22.559  1.00 49.85      A    O  
ATOM   2118  ND2 ASN A 302     -66.228  36.794 -22.548  1.00 49.80      A    N  
ATOM   2119  C   ASN A 302     -67.980  38.788 -18.510  1.00 45.47      A    C  
ATOM   2120  O   ASN A 302     -69.205  38.958 -18.428  1.00 50.67      A    O  
ATOM   2121  N   LEU A 303     -67.210  38.362 -17.501  1.00 42.17      A    N  
ATOM   2122  CA  LEU A 303     -67.776  37.881 -16.209  1.00 42.52      A    C  
ATOM   2123  CB  LEU A 303     -66.677  37.618 -15.180  1.00 43.23      A    C  
ATOM   2124  CG  LEU A 303     -67.191  37.190 -13.804  1.00 42.37      A    C  
ATOM   2125  CD1 LEU A 303     -68.159  36.017 -13.922  1.00 42.57      A    C  
ATOM   2126  CD2 LEU A 303     -66.048  36.839 -12.867  1.00 41.75      A    C  
ATOM   2127  C   LEU A 303     -68.773  38.892 -15.639  1.00 44.54      A    C  
ATOM   2128  O   LEU A 303     -69.882  38.476 -15.298  1.00 46.61      A    O  
ATOM   2129  N   ALA A 304     -68.380  40.156 -15.479  1.00 49.37      A    N  
ATOM   2130  CA  ALA A 304     -69.270  41.229 -14.968  1.00 46.77      A    C  
ATOM   2131  CB  ALA A 304     -68.519  42.524 -14.841  1.00 45.99      A    C  
ATOM   2132  C   ALA A 304     -70.487  41.384 -15.890  1.00 46.56      A    C  
ATOM   2133  O   ALA A 304     -71.609  41.498 -15.367  1.00 49.27      A    O  
ATOM   2134  N   GLY A 305     -70.275  41.395 -17.209  1.00 47.29      A    N  
ATOM   2135  CA  GLY A 305     -71.365  41.399 -18.205  1.00 51.43      A    C  
ATOM   2136  C   GLY A 305     -72.379  40.304 -17.916  1.00 54.96      A    C  
ATOM   2137  O   GLY A 305     -73.566  40.636 -17.726  1.00 55.20      A    O  
ATOM   2138  N   ASP A 306     -71.925  39.047 -17.847  1.00 58.80      A    N  
ATOM   2139  CA  ASP A 306     -72.780  37.885 -17.486  1.00 63.24      A    C  
ATOM   2140  CB  ASP A 306     -71.980  36.654 -17.063  1.00 69.72      A    C  
ATOM   2141  CG  ASP A 306     -71.403  35.850 -18.208  1.00 75.27      A    C  
ATOM   2142  OD1 ASP A 306     -71.970  34.779 -18.511  1.00 77.31      A    O  
ATOM   2143  OD2 ASP A 306     -70.396  36.305 -18.783  1.00 80.90      A    O  
ATOM   2144  C   ASP A 306     -73.625  38.252 -16.271  1.00 64.08      A    C  
ATOM   2145  O   ASP A 306     -74.868  38.311 -16.402  1.00 66.84      A    O  
ATOM   2146  N   LYS A 307     -72.939  38.512 -15.153  1.00 59.53      A    N  
ATOM   2147  CA  LYS A 307     -73.537  38.712 -13.809  1.00 57.21      A    C  
ATOM   2148  CB  LYS A 307     -72.446  39.051 -12.789  1.00 53.73      A    C  
ATOM   2149  CG  LYS A 307     -71.465  37.914 -12.539  1.00 48.86      A    C  
ATOM   2150  CD  LYS A 307     -70.618  38.067 -11.320  1.00 44.07      A    C  
ATOM   2151  CE  LYS A 307     -70.239  36.726 -10.736  1.00 41.42      A    C  
ATOM   2152  NZ  LYS A 307     -68.929  36.769 -10.044  1.00 41.50      A    N  
ATOM   2153  C   LYS A 307     -74.622  39.789 -13.884  1.00 60.12      A    C  
ATOM   2154  O   LYS A 307     -75.475  39.798 -12.972  1.00 70.08      A    O  
ATOM   2155  N   LEU A 308     -74.630  40.613 -14.941  1.00 60.86      A    N  
ATOM   2156  CA  LEU A 308     -75.542  41.788 -15.062  1.00 59.69      A    C  
ATOM   2157  CB  LEU A 308     -74.668  43.043 -15.126  1.00 55.57      A    C  
ATOM   2158  CG  LEU A 308     -74.070  43.410 -13.770  1.00 55.72      A    C  
ATOM   2159  CD1 LEU A 308     -72.744  44.140 -13.894  1.00 53.94      A    C  
ATOM   2160  CD2 LEU A 308     -75.061  44.229 -12.966  1.00 56.92      A    C  
ATOM   2161  C   LEU A 308     -76.491  41.665 -16.266  1.00 59.79      A    C  
ATOM   2162  O   LEU A 308     -77.112  42.684 -16.625  1.00 57.61      A    O  
ATOM   2163  N   GLY A 309     -76.632  40.465 -16.839  1.00 58.08      A    N  
ATOM   2164  CA  GLY A 309     -77.614  40.172 -17.902  1.00 58.46      A    C  
ATOM   2165  C   GLY A 309     -77.169  40.630 -19.282  1.00 61.26      A    C  
ATOM   2166  O   GLY A 309     -77.980  40.482 -20.217  1.00 63.08      A    O  
ATOM   2167  N   ALA A 310     -75.948  41.167 -19.425  1.00 63.48      A    N  
ATOM   2168  CA  ALA A 310     -75.365  41.577 -20.728  1.00 61.08      A    C  
ATOM   2169  CB  ALA A 310     -74.099  42.380 -20.546  1.00 60.52      A    C  
ATOM   2170  C   ALA A 310     -75.091  40.331 -21.560  1.00 61.79      A    C  
ATOM   2171  O   ALA A 310     -74.598  39.336 -21.034  1.00 58.90      A    O  
ATOM   2172  N   PRO A 311     -75.416  40.332 -22.874  1.00 66.87      A    N  
ATOM   2173  CA  PRO A 311     -75.001  39.248 -23.762  1.00 65.24      A    C  
ATOM   2174  CB  PRO A 311     -75.717  39.548 -25.088  1.00 65.85      A    C  
ATOM   2175  CG  PRO A 311     -76.827  40.502 -24.699  1.00 65.95      A    C  
ATOM   2176  CD  PRO A 311     -76.239  41.330 -23.575  1.00 65.43      A    C  
ATOM   2177  C   PRO A 311     -73.474  39.264 -23.906  1.00 62.43      A    C  
ATOM   2178  O   PRO A 311     -72.948  40.233 -24.427  1.00 60.22      A    O  
ATOM   2179  N   THR A 312     -72.831  38.189 -23.444  1.00 58.45      A    N  
ATOM   2180  CA  THR A 312     -71.356  38.028 -23.322  1.00 59.10      A    C  
ATOM   2181  CB  THR A 312     -70.959  37.784 -21.862  1.00 62.09      A    C  
ATOM   2182  OG1 THR A 312     -69.927  36.797 -21.805  1.00 66.36      A    O  
ATOM   2183  CG2 THR A 312     -72.131  37.334 -21.019  1.00 62.07      A    C  
ATOM   2184  C   THR A 312     -70.916  36.889 -24.243  1.00 57.22      A    C  
ATOM   2185  O   THR A 312     -71.734  35.978 -24.458  1.00 60.53      A    O  
ATOM   2186  N   HIS A 313     -69.688  36.937 -24.766  1.00 55.02      A    N  
ATOM   2187  CA  HIS A 313     -69.201  35.945 -25.762  1.00 58.10      A    C  
ATOM   2188  CB  HIS A 313     -69.205  36.522 -27.183  1.00 62.61      A    C  
ATOM   2189  CG  HIS A 313     -68.819  37.955 -27.321  1.00 64.76      A    C  
ATOM   2190  ND1 HIS A 313     -67.667  38.337 -27.978  1.00 68.73      A    N  
ATOM   2191  CE1 HIS A 313     -67.589  39.652 -27.995  1.00 69.43      A    C  
ATOM   2192  NE2 HIS A 313     -68.675  40.142 -27.375  1.00 69.27      A    N  
ATOM   2193  CD2 HIS A 313     -69.450  39.094 -26.959  1.00 67.26      A    C  
ATOM   2194  C   HIS A 313     -67.842  35.359 -25.384  1.00 56.94      A    C  
ATOM   2195  O   HIS A 313     -66.821  36.032 -25.499  1.00 56.46      A    O  
ATOM   2196  N   PRO A 314     -67.800  34.072 -24.959  1.00 55.06      A    N  
ATOM   2197  CA  PRO A 314     -66.548  33.330 -24.810  1.00 58.56      A    C  
ATOM   2198  CB  PRO A 314     -67.016  31.898 -24.501  1.00 58.68      A    C  
ATOM   2199  CG  PRO A 314     -68.359  32.080 -23.846  1.00 56.56      A    C  
ATOM   2200  CD  PRO A 314     -68.966  33.267 -24.560  1.00 56.41      A    C  
ATOM   2201  C   PRO A 314     -65.660  33.282 -26.063  1.00 61.71      A    C  
ATOM   2202  O   PRO A 314     -64.452  33.143 -25.896  1.00 64.07      A    O  
ATOM   2203  N   GLU A 315     -66.264  33.369 -27.259  1.00 62.45      A    N  
ATOM   2204  CA  GLU A 315     -65.550  33.356 -28.570  1.00 63.90      A    C  
ATOM   2205  CB  GLU A 315     -66.482  33.651 -29.752  1.00 68.39      A    C  
ATOM   2206  CG  GLU A 315     -67.194  34.997 -29.686  1.00 72.05      A    C  
ATOM   2207  CD  GLU A 315     -67.335  35.772 -30.990  1.00 77.53      A    C  
ATOM   2208  OE1 GLU A 315     -66.787  35.324 -32.026  1.00 78.43      A    O  
ATOM   2209  OE2 GLU A 315     -67.994  36.839 -30.965  1.00 74.61      A    O  
ATOM   2210  C   GLU A 315     -64.425  34.392 -28.560  1.00 62.37      A    C  
ATOM   2211  O   GLU A 315     -63.365  34.118 -29.158  1.00 62.71      A    O  
ATOM   2212  N   ILE A 316     -64.647  35.538 -27.913  1.00 60.36      A    N  
ATOM   2213  CA  ILE A 316     -63.627  36.620 -27.860  1.00 59.84      A    C  
ATOM   2214  CB  ILE A 316     -64.201  37.967 -27.387  1.00 58.47      A    C  
ATOM   2215  CG1 ILE A 316     -63.261  39.104 -27.786  1.00 60.41      A    C  
ATOM   2216  CG2 ILE A 316     -64.474  37.962 -25.892  1.00 57.31      A    C  
ATOM   2217  CD1 ILE A 316     -62.467  38.818 -29.041  1.00 62.52      A    C  
ATOM   2218  C   ILE A 316     -62.482  36.168 -26.957  1.00 59.09      A    C  
ATOM   2219  O   ILE A 316     -61.320  36.480 -27.284  1.00 59.65      A    O  
ATOM   2220  N   LEU A 317     -62.809  35.493 -25.853  1.00 57.03      A    N  
ATOM   2221  CA  LEU A 317     -61.805  35.105 -24.836  1.00 55.61      A    C  
ATOM   2222  CB  LEU A 317     -62.485  34.554 -23.584  1.00 54.78      A    C  
ATOM   2223  CG  LEU A 317     -61.729  34.884 -22.307  1.00 50.74      A    C  
ATOM   2224  CD1 LEU A 317     -61.707  36.388 -22.125  1.00 50.47      A    C  
ATOM   2225  CD2 LEU A 317     -62.347  34.191 -21.109  1.00 51.92      A    C  
ATOM   2226  C   LEU A 317     -60.872  34.066 -25.443  1.00 57.49      A    C  
ATOM   2227  O   LEU A 317     -59.645  34.207 -25.264  1.00 58.35      A    O  
ATOM   2228  N   MET A 318     -61.447  33.093 -26.154  1.00 57.69      A    N  
ATOM   2229  CA  MET A 318     -60.691  32.059 -26.908  1.00 56.66      A    C  
ATOM   2230  CB  MET A 318     -61.628  31.208 -27.771  1.00 62.12      A    C  
ATOM   2231  CG  MET A 318     -62.426  30.195 -26.971  1.00 64.18      A    C  
ATOM   2232  SD  MET A 318     -61.430  29.358 -25.707  1.00 66.88      A    S  
ATOM   2233  CE  MET A 318     -60.207  28.552 -26.742  1.00 65.44      A    C  
ATOM   2234  C   MET A 318     -59.636  32.727 -27.795  1.00 50.74      A    C  
ATOM   2235  O   MET A 318     -58.626  32.072 -28.074  1.00 53.04      A    O  
ATOM   2236  N   LYS A 319     -59.840  33.982 -28.198  1.00 48.65      A    N  
ATOM   2237  CA  LYS A 319     -58.840  34.748 -28.991  1.00 50.12      A    C  
ATOM   2238  CB  LYS A 319     -59.470  35.997 -29.609  1.00 51.12      A    C  
ATOM   2239  CG  LYS A 319     -60.123  35.729 -30.956  1.00 53.99      A    C  
ATOM   2240  CD  LYS A 319     -61.107  36.777 -31.433  1.00 54.71      A    C  
ATOM   2241  CE  LYS A 319     -61.638  36.480 -32.824  1.00 59.87      A    C  
ATOM   2242  NZ  LYS A 319     -60.558  36.338 -33.836  1.00 61.91      A    N  
ATOM   2243  C   LYS A 319     -57.595  35.079 -28.148  1.00 52.28      A    C  
ATOM   2244  O   LYS A 319     -56.557  35.382 -28.771  1.00 52.85      A    O  
ATOM   2245  N   PHE A 320     -57.669  35.015 -26.811  1.00 51.74      A    N  
ATOM   2246  CA  PHE A 320     -56.505  35.206 -25.894  1.00 49.04      A    C  
ATOM   2247  CB  PHE A 320     -56.880  36.085 -24.704  1.00 46.21      A    C  
ATOM   2248  CG  PHE A 320     -57.019  37.513 -25.145  1.00 46.43      A    C  
ATOM   2249  CD1 PHE A 320     -55.902  38.226 -25.542  1.00 44.06      A    C  
ATOM   2250  CE1 PHE A 320     -56.025  39.519 -26.016  1.00 44.56      A    C  
ATOM   2251  CZ  PHE A 320     -57.267  40.095 -26.119  1.00 46.30      A    C  
ATOM   2252  CD2 PHE A 320     -58.267  38.095 -25.280  1.00 49.29      A    C  
ATOM   2253  CE2 PHE A 320     -58.387  39.393 -25.744  1.00 48.44      A    C  
ATOM   2254  C   PHE A 320     -55.934  33.865 -25.441  1.00 49.73      A    C  
ATOM   2255  O   PHE A 320     -54.937  33.850 -24.692  1.00 47.37      A    O  
ATOM   2256  N   TRP A 321     -56.531  32.774 -25.907  1.00 47.74      A    N  
ATOM   2257  CA  TRP A 321     -56.042  31.409 -25.611  1.00 49.26      A    C  
ATOM   2258  CB  TRP A 321     -57.179  30.395 -25.735  1.00 49.41      A    C  
ATOM   2259  CG  TRP A 321     -56.732  28.970 -25.639  1.00 49.49      A    C  
ATOM   2260  CD1 TRP A 321     -56.545  28.110 -26.680  1.00 50.63      A    C  
ATOM   2261  NE1 TRP A 321     -56.131  26.889 -26.220  1.00 49.95      A    N  
ATOM   2262  CE2 TRP A 321     -56.049  26.931 -24.853  1.00 50.18      A    C  
ATOM   2263  CD2 TRP A 321     -56.417  28.230 -24.444  1.00 50.07      A    C  
ATOM   2264  CE3 TRP A 321     -56.410  28.530 -23.077  1.00 50.93      A    C  
ATOM   2265  CZ3 TRP A 321     -56.043  27.550 -22.182  1.00 53.12      A    C  
ATOM   2266  CH2 TRP A 321     -55.684  26.272 -22.611  1.00 50.97      A    C  
ATOM   2267  CZ2 TRP A 321     -55.677  25.941 -23.945  1.00 50.48      A    C  
ATOM   2268  C   TRP A 321     -54.855  31.098 -26.531  1.00 50.37      A    C  
ATOM   2269  O   TRP A 321     -54.950  31.346 -27.750  1.00 47.91      A    O  
ATOM   2270  N   ALA A 322     -53.800  30.497 -25.983  1.00 55.10      A    N  
ATOM   2271  CA  ALA A 322     -52.647  30.048 -26.789  1.00 55.88      A    C  
ATOM   2272  CB  ALA A 322     -51.373  30.499 -26.147  1.00 56.75      A    C  
ATOM   2273  C   ALA A 322     -52.705  28.520 -26.870  1.00 60.74      A    C  
ATOM   2274  O   ALA A 322     -53.750  27.999 -27.236  1.00 63.89      A    O  
ATOM   2275  N   GLU A 323     -51.605  27.829 -26.595  1.00 62.27      A    N  
ATOM   2276  CA  GLU A 323     -51.643  26.349 -26.719  1.00 62.94      A    C  
ATOM   2277  CB  GLU A 323     -50.281  25.802 -27.166  1.00 67.32      A    C  
ATOM   2278  CG  GLU A 323     -49.158  25.907 -26.144  1.00 74.35      A    C  
ATOM   2279  CD  GLU A 323     -48.171  24.748 -26.173  1.00 78.22      A    C  
ATOM   2280  OE1 GLU A 323     -48.526  23.653 -25.683  1.00 74.97      A    O  
ATOM   2281  OE2 GLU A 323     -47.050  24.939 -26.691  1.00 84.03      A    O  
ATOM   2282  C   GLU A 323     -52.196  25.756 -25.412  1.00 57.56      A    C  
ATOM   2283  O   GLU A 323     -53.170  24.985 -25.491  1.00 55.08      A    O  
ATOM   2284  N   ASP A 324     -51.643  26.143 -24.260  1.00 56.55      A    N  
ATOM   2285  CA  ASP A 324     -51.929  25.502 -22.947  1.00 57.68      A    C  
ATOM   2286  CB  ASP A 324     -50.662  24.870 -22.356  1.00 62.70      A    C  
ATOM   2287  CG  ASP A 324     -50.452  23.414 -22.746  1.00 70.26      A    C  
ATOM   2288  OD1 ASP A 324     -50.883  23.039 -23.858  1.00 76.30      A    O  
ATOM   2289  OD2 ASP A 324     -49.857  22.660 -21.937  1.00 70.54      A    O  
ATOM   2290  C   ASP A 324     -52.518  26.515 -21.960  1.00 54.50      A    C  
ATOM   2291  O   ASP A 324     -52.806  26.103 -20.820  1.00 55.01      A    O  
ATOM   2292  N   HIS A 325     -52.695  27.779 -22.358  1.00 52.08      A    N  
ATOM   2293  CA  HIS A 325     -53.030  28.881 -21.414  1.00 49.71      A    C  
ATOM   2294  CB  HIS A 325     -51.831  29.177 -20.503  1.00 48.11      A    C  
ATOM   2295  CG  HIS A 325     -50.617  29.633 -21.239  1.00 47.39      A    C  
ATOM   2296  ND1 HIS A 325     -49.753  28.747 -21.857  1.00 45.60      A    N  
ATOM   2297  CE1 HIS A 325     -48.780  29.417 -22.435  1.00 42.77      A    C  
ATOM   2298  NE2 HIS A 325     -48.988  30.716 -22.213  1.00 45.72      A    N  
ATOM   2299  CD2 HIS A 325     -50.121  30.867 -21.461  1.00 44.34      A    C  
ATOM   2300  C   HIS A 325     -53.481  30.139 -22.155  1.00 47.02      A    C  
ATOM   2301  O   HIS A 325     -53.020  30.362 -23.285  1.00 43.04      A    O  
ATOM   2302  N   PHE A 326     -54.347  30.924 -21.511  1.00 49.67      A    N  
ATOM   2303  CA  PHE A 326     -54.726  32.290 -21.952  1.00 53.39      A    C  
ATOM   2304  CB  PHE A 326     -55.961  32.810 -21.211  1.00 55.31      A    C  
ATOM   2305  CG  PHE A 326     -57.251  32.105 -21.552  1.00 54.85      A    C  
ATOM   2306  CD1 PHE A 326     -57.951  32.420 -22.705  1.00 53.97      A    C  
ATOM   2307  CE1 PHE A 326     -59.131  31.764 -23.019  1.00 54.46      A    C  
ATOM   2308  CZ  PHE A 326     -59.630  30.795 -22.179  1.00 52.73      A    C  
ATOM   2309  CD2 PHE A 326     -57.763  31.120 -20.719  1.00 53.91      A    C  
ATOM   2310  CE2 PHE A 326     -58.947  30.472 -21.030  1.00 52.74      A    C  
ATOM   2311  C   PHE A 326     -53.541  33.225 -21.710  1.00 54.32      A    C  
ATOM   2312  O   PHE A 326     -52.818  33.038 -20.716  1.00 60.43      A    O  
ATOM   2313  N   VAL A 327     -53.372  34.213 -22.586  1.00 54.34      A    N  
ATOM   2314  CA  VAL A 327     -52.217  35.157 -22.559  1.00 54.91      A    C  
ATOM   2315  CB  VAL A 327     -51.511  35.247 -23.925  1.00 55.28      A    C  
ATOM   2316  CG1 VAL A 327     -50.935  33.902 -24.336  1.00 58.66      A    C  
ATOM   2317  CG2 VAL A 327     -52.421  35.801 -25.015  1.00 56.15      A    C  
ATOM   2318  C   VAL A 327     -52.728  36.525 -22.120  1.00 54.56      A    C  
ATOM   2319  O   VAL A 327     -53.842  36.889 -22.530  1.00 57.40      A    O  
ATOM   2320  N   SER A 328     -51.951  37.250 -21.315  1.00 52.21      A    N  
ATOM   2321  CA  SER A 328     -52.214  38.687 -21.056  1.00 53.41      A    C  
ATOM   2322  CB  SER A 328     -51.229  39.303 -20.096  1.00 53.02      A    C  
ATOM   2323  OG  SER A 328     -50.707  38.331 -19.202  1.00 56.37      A    O  
ATOM   2324  C   SER A 328     -52.179  39.374 -22.422  1.00 53.13      A    C  
ATOM   2325  O   SER A 328     -53.218  39.918 -22.854  1.00 46.66      A    O  
ATOM   2326  N   TYR A 329     -51.039  39.252 -23.104  1.00 54.83      A    N  
ATOM   2327  CA  TYR A 329     -50.785  39.872 -24.428  1.00 54.62      A    C  
ATOM   2328  CB  TYR A 329     -49.811  41.036 -24.276  1.00 52.30      A    C  
ATOM   2329  CG  TYR A 329     -50.406  42.150 -23.458  1.00 51.06      A    C  
ATOM   2330  CD1 TYR A 329     -50.043  42.327 -22.135  1.00 50.62      A    C  
ATOM   2331  CE1 TYR A 329     -50.598  43.334 -21.363  1.00 48.39      A    C  
ATOM   2332  CZ  TYR A 329     -51.558  44.169 -21.905  1.00 47.10      A    C  
ATOM   2333  OH  TYR A 329     -52.103  45.149 -21.121  1.00 40.91      A    O  
ATOM   2334  CE2 TYR A 329     -51.954  43.988 -23.222  1.00 48.41      A    C  
ATOM   2335  CD2 TYR A 329     -51.391  42.974 -23.980  1.00 49.17      A    C  
ATOM   2336  C   TYR A 329     -50.300  38.829 -25.425  1.00 52.81      A    C  
ATOM   2337  O   TYR A 329     -49.349  38.105 -25.155  1.00 53.19      A    O  
ATOM   2338  N   PRO A 330     -50.943  38.763 -26.611  1.00 56.34      A    N  
ATOM   2339  CA  PRO A 330     -50.635  37.772 -27.646  1.00 59.60      A    C  
ATOM   2340  CB  PRO A 330     -51.259  38.347 -28.931  1.00 61.02      A    C  
ATOM   2341  CG  PRO A 330     -52.004  39.617 -28.519  1.00 61.66      A    C  
ATOM   2342  CD  PRO A 330     -52.034  39.662 -27.007  1.00 58.49      A    C  
ATOM   2343  C   PRO A 330     -49.140  37.495 -27.884  1.00 61.28      A    C  
ATOM   2344  O   PRO A 330     -48.790  36.351 -28.131  1.00 64.69      A    O  
ATOM   2345  N   GLY A 331     -48.306  38.534 -27.835  1.00 62.55      A    N  
ATOM   2346  CA  GLY A 331     -46.848  38.385 -27.659  1.00 65.20      A    C  
ATOM   2347  C   GLY A 331     -46.513  38.192 -26.188  1.00 62.91      A    C  
ATOM   2348  O   GLY A 331     -46.488  39.193 -25.447  1.00 59.56      A    O  
ATOM   2349  N   GLU A 332     -46.318  36.948 -25.752  1.00 63.94      A    N  
ATOM   2350  CA  GLU A 332     -46.086  36.647 -24.318  1.00 63.28      A    C  
ATOM   2351  CB  GLU A 332     -47.097  35.628 -23.793  1.00 62.34      A    C  
ATOM   2352  CG  GLU A 332     -47.229  35.664 -22.283  1.00 62.35      A    C  
ATOM   2353  CD  GLU A 332     -48.628  35.982 -21.788  1.00 62.09      A    C  
ATOM   2354  OE1 GLU A 332     -49.041  37.165 -21.873  1.00 55.70      A    O  
ATOM   2355  OE2 GLU A 332     -49.301  35.040 -21.322  1.00 65.70      A    O  
ATOM   2356  C   GLU A 332     -44.639  36.192 -24.139  1.00 61.99      A    C  
ATOM   2357  O   GLU A 332     -44.322  35.046 -24.509  1.00 62.22      A    O  
ATOM   2358  N   GLN A 333     -43.807  37.084 -23.598  1.00 62.56      A    N  
ATOM   2359  CA  GLN A 333     -42.400  36.789 -23.214  1.00 60.89      A    C  
ATOM   2360  CB  GLN A 333     -41.608  38.045 -22.825  1.00 59.76      A    C  
ATOM   2361  CG  GLN A 333     -42.322  39.376 -23.051  1.00 60.40      A    C  
ATOM   2362  CD  GLN A 333     -43.123  39.847 -21.857  1.00 60.43      A    C  
ATOM   2363  OE1 GLN A 333     -43.455  39.075 -20.960  1.00 64.39      A    O  
ATOM   2364  NE2 GLN A 333     -43.442  41.131 -21.832  1.00 58.31      A    N  
ATOM   2365  C   GLN A 333     -42.455  35.812 -22.037  1.00 59.16      A    C  
ATOM   2366  O   GLN A 333     -42.031  34.649 -22.207  1.00 57.46      A    O  
ATOM   2367  N   THR A 334     -42.992  36.293 -20.907  1.00 59.47      A    N  
ATOM   2368  CA  THR A 334     -43.356  35.507 -19.694  1.00 59.45      A    C  
ATOM   2369  CB  THR A 334     -42.625  36.011 -18.444  1.00 58.38      A    C  
ATOM   2370  OG1 THR A 334     -43.304  37.166 -17.954  1.00 64.51      A    O  
ATOM   2371  CG2 THR A 334     -41.177  36.354 -18.707  1.00 57.97      A    C  
ATOM   2372  C   THR A 334     -44.866  35.593 -19.484  1.00 57.67      A    C  
ATOM   2373  O   THR A 334     -45.438  36.681 -19.550  1.00 59.27      A    O  
ATOM   2374  N   PRO A 335     -45.559  34.453 -19.258  1.00 55.61      A    N  
ATOM   2375  CA  PRO A 335     -47.001  34.465 -18.999  1.00 53.02      A    C  
ATOM   2376  CB  PRO A 335     -47.422  33.017 -19.291  1.00 50.92      A    C  
ATOM   2377  CG  PRO A 335     -46.190  32.196 -19.000  1.00 53.03      A    C  
ATOM   2378  CD  PRO A 335     -45.016  33.089 -19.348  1.00 54.64      A    C  
ATOM   2379  C   PRO A 335     -47.446  34.878 -17.585  1.00 49.76      A    C  
ATOM   2380  O   PRO A 335     -46.612  35.073 -16.710  1.00 49.77      A    O  
ATOM   2381  N   SER A 336     -48.767  35.010 -17.430  1.00 47.16      A    N  
ATOM   2382  CA  SER A 336     -49.481  35.549 -16.241  1.00 46.65      A    C  
ATOM   2383  CB  SER A 336     -50.252  36.780 -16.599  1.00 46.09      A    C  
ATOM   2384  OG  SER A 336     -51.237  37.047 -15.613  1.00 45.88      A    O  
ATOM   2385  C   SER A 336     -50.436  34.500 -15.669  1.00 47.38      A    C  
ATOM   2386  O   SER A 336     -51.229  33.920 -16.443  1.00 47.77      A    O  
ATOM   2387  N   GLU A 337     -50.440  34.343 -14.350  1.00 48.18      A    N  
ATOM   2388  CA  GLU A 337     -51.171  33.242 -13.669  1.00 51.71      A    C  
ATOM   2389  CB  GLU A 337     -50.361  32.772 -12.471  1.00 53.95      A    C  
ATOM   2390  CG  GLU A 337     -48.905  32.636 -12.849  1.00 53.14      A    C  
ATOM   2391  CD  GLU A 337     -48.052  31.857 -11.882  1.00 52.81      A    C  
ATOM   2392  OE1 GLU A 337     -48.610  31.022 -11.143  1.00 52.96      A    O  
ATOM   2393  OE2 GLU A 337     -46.830  32.088 -11.893  1.00 52.53      A    O  
ATOM   2394  C   GLU A 337     -52.567  33.699 -13.255  1.00 51.38      A    C  
ATOM   2395  O   GLU A 337     -53.483  32.853 -13.233  1.00 55.04      A    O  
ATOM   2396  N   THR A 338     -52.726  34.982 -12.942  1.00 48.72      A    N  
ATOM   2397  CA  THR A 338     -54.043  35.569 -12.600  1.00 48.52      A    C  
ATOM   2398  CB  THR A 338     -53.876  36.906 -11.877  1.00 48.39      A    C  
ATOM   2399  OG1 THR A 338     -53.108  37.776 -12.711  1.00 49.70      A    O  
ATOM   2400  CG2 THR A 338     -53.229  36.701 -10.525  1.00 46.55      A    C  
ATOM   2401  C   THR A 338     -54.915  35.648 -13.858  1.00 46.94      A    C  
ATOM   2402  O   THR A 338     -56.140  35.461 -13.725  1.00 46.43      A    O  
ATOM   2403  N   VAL A 339     -54.326  35.904 -15.028  1.00 45.17      A    N  
ATOM   2404  CA  VAL A 339     -55.097  35.935 -16.308  1.00 46.56      A    C  
ATOM   2405  CB  VAL A 339     -54.202  36.234 -17.523  1.00 47.49      A    C  
ATOM   2406  CG1 VAL A 339     -54.885  35.872 -18.829  1.00 48.67      A    C  
ATOM   2407  CG2 VAL A 339     -53.769  37.688 -17.536  1.00 51.58      A    C  
ATOM   2408  C   VAL A 339     -55.839  34.599 -16.453  1.00 41.21      A    C  
ATOM   2409  O   VAL A 339     -57.047  34.625 -16.715  1.00 41.53      A    O  
ATOM   2410  N   ASN A 340     -55.145  33.481 -16.259  1.00 40.09      A    N  
ATOM   2411  CA  ASN A 340     -55.740  32.123 -16.377  1.00 41.94      A    C  
ATOM   2412  CB  ASN A 340     -54.676  31.029 -16.407  1.00 41.44      A    C  
ATOM   2413  CG  ASN A 340     -53.972  30.991 -17.747  1.00 44.05      A    C  
ATOM   2414  OD1 ASN A 340     -54.488  30.437 -18.716  1.00 47.85      A    O  
ATOM   2415  ND2 ASN A 340     -52.810  31.615 -17.826  1.00 44.98      A    N  
ATOM   2416  C   ASN A 340     -56.761  31.906 -15.257  1.00 42.13      A    C  
ATOM   2417  O   ASN A 340     -57.823  31.333 -15.547  1.00 48.79      A    O  
ATOM   2418  N   ALA A 341     -56.470  32.357 -14.038  1.00 38.40      A    N  
ATOM   2419  CA  ALA A 341     -57.427  32.317 -12.908  1.00 37.90      A    C  
ATOM   2420  CB  ALA A 341     -56.821  32.909 -11.665  1.00 39.87      A    C  
ATOM   2421  C   ALA A 341     -58.689  33.089 -13.280  1.00 38.42      A    C  
ATOM   2422  O   ALA A 341     -59.792  32.565 -13.060  1.00 35.55      A    O  
ATOM   2423  N   HIS A 342     -58.521  34.314 -13.784  1.00 40.96      A    N  
ATOM   2424  CA  HIS A 342     -59.637  35.246 -14.076  1.00 40.71      A    C  
ATOM   2425  CB  HIS A 342     -59.126  36.653 -14.387  1.00 44.28      A    C  
ATOM   2426  CG  HIS A 342     -58.569  37.367 -13.201  1.00 44.89      A    C  
ATOM   2427  ND1 HIS A 342     -59.040  37.155 -11.921  1.00 45.43      A    N  
ATOM   2428  CE1 HIS A 342     -58.369  37.911 -11.079  1.00 43.87      A    C  
ATOM   2429  NE2 HIS A 342     -57.481  38.622 -11.779  1.00 43.98      A    N  
ATOM   2430  CD2 HIS A 342     -57.596  38.296 -13.099  1.00 41.64      A    C  
ATOM   2431  C   HIS A 342     -60.465  34.683 -15.227  1.00 41.97      A    C  
ATOM   2432  O   HIS A 342     -61.700  34.852 -15.191  1.00 43.54      A    O  
ATOM   2433  N   ALA A 343     -59.816  34.035 -16.199  1.00 42.16      A    N  
ATOM   2434  CA  ALA A 343     -60.498  33.451 -17.379  1.00 44.26      A    C  
ATOM   2435  CB  ALA A 343     -59.517  33.161 -18.486  1.00 45.72      A    C  
ATOM   2436  C   ALA A 343     -61.269  32.194 -16.961  1.00 41.05      A    C  
ATOM   2437  O   ALA A 343     -62.432  32.046 -17.380  1.00 38.75      A    O  
ATOM   2438  N   LEU A 344     -60.675  31.318 -16.153  1.00 39.72      A    N  
ATOM   2439  CA  LEU A 344     -61.338  30.061 -15.708  1.00 40.92      A    C  
ATOM   2440  CB  LEU A 344     -60.362  29.218 -14.887  1.00 40.95      A    C  
ATOM   2441  CG  LEU A 344     -60.771  27.768 -14.656  1.00 41.09      A    C  
ATOM   2442  CD1 LEU A 344     -61.040  27.090 -15.980  1.00 40.31      A    C  
ATOM   2443  CD2 LEU A 344     -59.698  27.019 -13.889  1.00 41.74      A    C  
ATOM   2444  C   LEU A 344     -62.561  30.402 -14.870  1.00 40.90      A    C  
ATOM   2445  O   LEU A 344     -63.563  29.729 -15.030  1.00 39.04      A    O  
ATOM   2446  N   GLU A 345     -62.456  31.413 -14.017  1.00 40.59      A    N  
ATOM   2447  CA  GLU A 345     -63.590  31.865 -13.184  1.00 40.79      A    C  
ATOM   2448  CB  GLU A 345     -63.169  33.135 -12.459  1.00 42.17      A    C  
ATOM   2449  CG  GLU A 345     -63.684  33.269 -11.048  1.00 42.06      A    C  
ATOM   2450  CD  GLU A 345     -63.558  34.695 -10.549  1.00 45.93      A    C  
ATOM   2451  OE1 GLU A 345     -62.422  35.196 -10.465  1.00 47.73      A    O  
ATOM   2452  OE2 GLU A 345     -64.595  35.302 -10.266  1.00 47.68      A    O  
ATOM   2453  C   GLU A 345     -64.782  32.154 -14.086  1.00 42.23      A    C  
ATOM   2454  O   GLU A 345     -65.882  31.692 -13.766  1.00 46.19      A    O  
ATOM   2455  N   TYR A 346     -64.553  32.885 -15.166  1.00 41.85      A    N  
ATOM   2456  CA  TYR A 346     -65.625  33.207 -16.127  1.00 43.12      A    C  
ATOM   2457  CB  TYR A 346     -65.072  34.152 -17.188  1.00 40.36      A    C  
ATOM   2458  CG  TYR A 346     -65.917  34.254 -18.425  1.00 41.00      A    C  
ATOM   2459  CD1 TYR A 346     -67.185  34.789 -18.359  1.00 42.71      A    C  
ATOM   2460  CE1 TYR A 346     -67.977  34.864 -19.484  1.00 44.74      A    C  
ATOM   2461  CZ  TYR A 346     -67.505  34.420 -20.699  1.00 44.36      A    C  
ATOM   2462  OH  TYR A 346     -68.314  34.546 -21.780  1.00 46.90      A    O  
ATOM   2463  CE2 TYR A 346     -66.239  33.878 -20.787  1.00 43.15      A    C  
ATOM   2464  CD2 TYR A 346     -65.461  33.797 -19.648  1.00 41.59      A    C  
ATOM   2465  C   TYR A 346     -66.160  31.925 -16.759  1.00 46.67      A    C  
ATOM   2466  O   TYR A 346     -67.384  31.810 -16.897  1.00 54.76      A    O  
ATOM   2467  N   LEU A 347     -65.279  31.002 -17.130  1.00 46.74      A    N  
ATOM   2468  CA  LEU A 347     -65.701  29.763 -17.830  1.00 45.05      A    C  
ATOM   2469  CB  LEU A 347     -64.452  29.075 -18.380  1.00 43.92      A    C  
ATOM   2470  CG  LEU A 347     -63.853  29.699 -19.637  1.00 42.91      A    C  
ATOM   2471  CD1 LEU A 347     -62.741  28.824 -20.188  1.00 43.32      A    C  
ATOM   2472  CD2 LEU A 347     -64.924  29.928 -20.690  1.00 44.16      A    C  
ATOM   2473  C   LEU A 347     -66.474  28.867 -16.861  1.00 45.00      A    C  
ATOM   2474  O   LEU A 347     -67.435  28.229 -17.299  1.00 42.71      A    O  
ATOM   2475  N   ASN A 348     -66.085  28.857 -15.589  1.00 47.69      A    N  
ATOM   2476  CA  ASN A 348     -66.799  28.067 -14.555  1.00 45.79      A    C  
ATOM   2477  CB  ASN A 348     -66.018  28.017 -13.246  1.00 41.48      A    C  
ATOM   2478  CG  ASN A 348     -64.678  27.328 -13.349  1.00 44.20      A    C  
ATOM   2479  OD1 ASN A 348     -63.738  27.707 -12.667  1.00 44.50      A    O  
ATOM   2480  ND2 ASN A 348     -64.576  26.316 -14.187  1.00 44.35      A    N  
ATOM   2481  C   ASN A 348     -68.189  28.667 -14.362  1.00 46.15      A    C  
ATOM   2482  O   ASN A 348     -69.151  27.908 -14.429  1.00 48.76      A    O  
ATOM   2483  N   HIS A 349     -68.279  29.984 -14.189  1.00 45.42      A    N  
ATOM   2484  CA  HIS A 349     -69.577  30.677 -13.980  1.00 46.56      A    C  
ATOM   2485  CB  HIS A 349     -69.314  32.169 -13.739  1.00 46.24      A    C  
ATOM   2486  CG  HIS A 349     -70.499  33.061 -13.884  1.00 47.97      A    C  
ATOM   2487  ND1 HIS A 349     -71.387  33.277 -12.854  1.00 49.41      A    N  
ATOM   2488  CE1 HIS A 349     -72.325  34.107 -13.253  1.00 48.58      A    C  
ATOM   2489  NE2 HIS A 349     -72.067  34.450 -14.511  1.00 48.56      A    N  
ATOM   2490  CD2 HIS A 349     -70.932  33.811 -14.918  1.00 48.00      A    C  
ATOM   2491  C   HIS A 349     -70.528  30.412 -15.150  1.00 47.38      A    C  
ATOM   2492  O   HIS A 349     -71.715  30.230 -14.894  1.00 47.00      A    O  
ATOM   2493  N   LEU A 350     -70.015  30.405 -16.376  1.00 48.38      A    N  
ATOM   2494  CA  LEU A 350     -70.868  30.214 -17.572  1.00 49.81      A    C  
ATOM   2495  CB  LEU A 350     -70.057  30.586 -18.817  1.00 52.39      A    C  
ATOM   2496  CG  LEU A 350     -70.851  30.703 -20.115  1.00 53.31      A    C  
ATOM   2497  CD1 LEU A 350     -70.963  32.151 -20.555  1.00 53.08      A    C  
ATOM   2498  CD2 LEU A 350     -70.217  29.860 -21.208  1.00 53.43      A    C  
ATOM   2499  C   LEU A 350     -71.358  28.766 -17.609  1.00 45.90      A    C  
ATOM   2500  O   LEU A 350     -72.528  28.571 -17.856  1.00 41.40      A    O  
ATOM   2501  N   ARG A 351     -70.489  27.803 -17.318  1.00 45.69      A    N  
ATOM   2502  CA  ARG A 351     -70.875  26.372 -17.295  1.00 44.96      A    C  
ATOM   2503  CB  ARG A 351     -69.623  25.507 -17.150  1.00 41.65      A    C  
ATOM   2504  CG  ARG A 351     -69.907  24.029 -16.955  1.00 42.15      A    C  
ATOM   2505  CD  ARG A 351     -68.643  23.371 -16.468  1.00 44.79      A    C  
ATOM   2506  NE  ARG A 351     -67.975  24.125 -15.422  1.00 47.97      A    N  
ATOM   2507  CZ  ARG A 351     -68.244  24.024 -14.129  1.00 49.87      A    C  
ATOM   2508  NH1 ARG A 351     -69.177  23.194 -13.696  1.00 50.61      A    N  
ATOM   2509  NH2 ARG A 351     -67.577  24.762 -13.269  1.00 50.85      A    N  
ATOM   2510  C   ARG A 351     -71.913  26.133 -16.191  1.00 46.31      A    C  
ATOM   2511  O   ARG A 351     -72.898  25.437 -16.450  1.00 48.56      A    O  
ATOM   2512  N   LEU A 352     -71.717  26.733 -15.024  1.00 49.88      A    N  
ATOM   2513  CA  LEU A 352     -72.661  26.556 -13.895  1.00 52.63      A    C  
ATOM   2514  CB  LEU A 352     -72.020  27.144 -12.636  1.00 55.57      A    C  
ATOM   2515  CG  LEU A 352     -70.883  26.323 -12.031  1.00 58.44      A    C  
ATOM   2516  CD1 LEU A 352     -70.039  27.172 -11.095  1.00 57.49      A    C  
ATOM   2517  CD2 LEU A 352     -71.421  25.103 -11.305  1.00 58.44      A    C  
ATOM   2518  C   LEU A 352     -74.003  27.224 -14.211  1.00 50.78      A    C  
ATOM   2519  O   LEU A 352     -75.036  26.641 -13.864  1.00 50.14      A    O  
ATOM   2520  N   ARG A 353     -73.983  28.387 -14.854  1.00 51.20      A    N  
ATOM   2521  CA  ARG A 353     -75.227  29.124 -15.179  1.00 55.31      A    C  
ATOM   2522  CB  ARG A 353     -74.904  30.596 -15.428  1.00 60.48      A    C  
ATOM   2523  CG  ARG A 353     -76.111  31.490 -15.660  1.00 67.45      A    C  
ATOM   2524  CD  ARG A 353     -75.669  32.917 -15.914  1.00 71.02      A    C  
ATOM   2525  NE  ARG A 353     -75.932  33.377 -17.270  1.00 75.53      A    N  
ATOM   2526  CZ  ARG A 353     -75.074  33.285 -18.279  1.00 85.39      A    C  
ATOM   2527  NH1 ARG A 353     -73.885  32.738 -18.097  1.00 91.88      A    N  
ATOM   2528  NH2 ARG A 353     -75.410  33.737 -19.472  1.00 88.11      A    N  
ATOM   2529  C   ARG A 353     -75.879  28.517 -16.416  1.00 54.18      A    C  
ATOM   2530  O   ARG A 353     -77.027  28.076 -16.310  1.00 52.80      A    O  
ATOM   2531  N   ARG A 354     -75.151  28.452 -17.526  1.00 54.55      A    N  
ATOM   2532  CA  ARG A 354     -75.735  27.975 -18.806  1.00 55.65      A    C  
ATOM   2533  CB  ARG A 354     -74.831  28.376 -19.978  1.00 54.17      A    C  
ATOM   2534  CG  ARG A 354     -75.057  29.789 -20.491  1.00 54.50      A    C  
ATOM   2535  CD  ARG A 354     -74.982  29.807 -22.003  1.00 57.04      A    C  
ATOM   2536  NE  ARG A 354     -74.477  31.065 -22.530  1.00 60.83      A    N  
ATOM   2537  CZ  ARG A 354     -73.444  31.181 -23.355  1.00 62.26      A    C  
ATOM   2538  NH1 ARG A 354     -72.788  30.108 -23.757  1.00 65.11      A    N  
ATOM   2539  NH2 ARG A 354     -73.065  32.374 -23.771  1.00 62.51      A    N  
ATOM   2540  C   ARG A 354     -76.043  26.472 -18.748  1.00 55.87      A    C  
ATOM   2541  O   ARG A 354     -76.928  26.046 -19.503  1.00 60.42      A    O  
ATOM   2542  N   GLY A 355     -75.367  25.693 -17.907  1.00 52.80      A    N  
ATOM   2543  CA  GLY A 355     -75.749  24.273 -17.776  1.00 51.27      A    C  
ATOM   2544  C   GLY A 355     -75.016  23.389 -18.753  1.00 50.55      A    C  
ATOM   2545  O   GLY A 355     -75.220  22.180 -18.700  1.00 54.99      A    O  
ATOM   2546  N   ILE A 356     -74.182  23.979 -19.600  1.00 50.43      A    N  
ATOM   2547  CA  ILE A 356     -73.379  23.213 -20.590  1.00 49.02      A    C  
ATOM   2548  CB  ILE A 356     -73.782  23.578 -22.036  1.00 47.19      A    C  
ATOM   2549  CG1 ILE A 356     -74.336  25.000 -22.147  1.00 47.78      A    C  
ATOM   2550  CG2 ILE A 356     -74.742  22.549 -22.611  1.00 44.51      A    C  
ATOM   2551  CD1 ILE A 356     -73.371  25.986 -22.751  1.00 50.17      A    C  
ATOM   2552  C   ILE A 356     -71.902  23.509 -20.356  1.00 49.33      A    C  
ATOM   2553  O   ILE A 356     -71.587  24.645 -19.989  1.00 54.71      A    O  
ATOM   2554  N   ALA A 357     -71.036  22.523 -20.564  1.00 47.42      A    N  
ATOM   2555  CA  ALA A 357     -69.579  22.755 -20.502  1.00 45.74      A    C  
ATOM   2556  CB  ALA A 357     -68.918  21.610 -19.823  1.00 45.78      A    C  
ATOM   2557  C   ALA A 357     -69.125  22.938 -21.941  1.00 45.05      A    C  
ATOM   2558  O   ALA A 357     -68.551  22.007 -22.515  1.00 48.51      A    O  
ATOM   2559  N   GLU A 358     -69.372  24.114 -22.487  1.00 44.38      A    N  
ATOM   2560  CA  GLU A 358     -69.107  24.425 -23.915  1.00 42.82      A    C  
ATOM   2561  CB  GLU A 358     -69.758  25.760 -24.257  1.00 42.25      A    C  
ATOM   2562  CG  GLU A 358     -70.217  25.886 -25.690  1.00 42.59      A    C  
ATOM   2563  CD  GLU A 358     -70.760  27.278 -25.959  1.00 45.33      A    C  
ATOM   2564  OE1 GLU A 358     -71.369  27.872 -25.031  1.00 46.99      A    O  
ATOM   2565  OE2 GLU A 358     -70.562  27.778 -27.081  1.00 47.55      A    O  
ATOM   2566  C   GLU A 358     -67.595  24.449 -24.173  1.00 44.79      A    C  
ATOM   2567  O   GLU A 358     -67.168  24.021 -25.267  1.00 43.41      A    O  
ATOM   2568  N   TYR A 359     -66.810  24.923 -23.203  1.00 45.16      A    N  
ATOM   2569  CA  TYR A 359     -65.334  25.041 -23.330  1.00 43.78      A    C  
ATOM   2570  CB  TYR A 359     -64.903  26.474 -23.038  1.00 42.28      A    C  
ATOM   2571  CG  TYR A 359     -65.401  27.344 -24.150  1.00 41.26      A    C  
ATOM   2572  CD1 TYR A 359     -66.698  27.824 -24.141  1.00 42.05      A    C  
ATOM   2573  CE1 TYR A 359     -67.202  28.553 -25.207  1.00 43.89      A    C  
ATOM   2574  CZ  TYR A 359     -66.410  28.771 -26.322  1.00 41.94      A    C  
ATOM   2575  OH  TYR A 359     -66.850  29.491 -27.393  1.00 42.02      A    O  
ATOM   2576  CE2 TYR A 359     -65.130  28.253 -26.364  1.00 43.11      A    C  
ATOM   2577  CD2 TYR A 359     -64.643  27.528 -25.292  1.00 40.86      A    C  
ATOM   2578  C   TYR A 359     -64.680  23.969 -22.473  1.00 46.40      A    C  
ATOM   2579  O   TYR A 359     -63.557  24.191 -21.974  1.00 50.49      A    O  
ATOM   2580  N   GLY A 360     -65.348  22.816 -22.388  1.00 44.82      A    N  
ATOM   2581  CA  GLY A 360     -64.909  21.693 -21.547  1.00 43.66      A    C  
ATOM   2582  C   GLY A 360     -63.415  21.494 -21.682  1.00 43.57      A    C  
ATOM   2583  O   GLY A 360     -62.756  21.298 -20.645  1.00 46.03      A    O  
ATOM   2584  N   ALA A 361     -62.909  21.595 -22.917  1.00 44.44      A    N  
ATOM   2585  CA  ALA A 361     -61.500  21.335 -23.299  1.00 44.08      A    C  
ATOM   2586  CB  ALA A 361     -61.364  21.288 -24.800  1.00 44.75      A    C  
ATOM   2587  C   ALA A 361     -60.577  22.389 -22.678  1.00 43.44      A    C  
ATOM   2588  O   ALA A 361     -59.571  21.999 -22.066  1.00 39.23      A    O  
ATOM   2589  N   VAL A 362     -60.927  23.671 -22.787  1.00 47.97      A    N  
ATOM   2590  CA  VAL A 362     -60.050  24.792 -22.332  1.00 49.02      A    C  
ATOM   2591  CB  VAL A 362     -60.481  26.149 -22.912  1.00 51.77      A    C  
ATOM   2592  CG1 VAL A 362     -59.463  27.228 -22.567  1.00 49.89      A    C  
ATOM   2593  CG2 VAL A 362     -60.701  26.072 -24.417  1.00 53.30      A    C  
ATOM   2594  C   VAL A 362     -60.039  24.841 -20.800  1.00 47.85      A    C  
ATOM   2595  O   VAL A 362     -58.968  25.121 -20.228  1.00 48.67      A    O  
ATOM   2596  N   GLU A 363     -61.191  24.606 -20.170  1.00 45.75      A    N  
ATOM   2597  CA  GLU A 363     -61.338  24.619 -18.690  1.00 47.61      A    C  
ATOM   2598  CB  GLU A 363     -62.702  24.098 -18.252  1.00 46.32      A    C  
ATOM   2599  CG  GLU A 363     -63.593  25.164 -17.681  1.00 43.59      A    C  
ATOM   2600  CD  GLU A 363     -64.877  24.535 -17.206  1.00 41.49      A    C  
ATOM   2601  OE1 GLU A 363     -65.645  24.112 -18.075  1.00 39.23      A    O  
ATOM   2602  OE2 GLU A 363     -65.060  24.408 -15.975  1.00 42.98      A    O  
ATOM   2603  C   GLU A 363     -60.292  23.707 -18.065  1.00 49.32      A    C  
ATOM   2604  O   GLU A 363     -59.485  24.197 -17.254  1.00 61.52      A    O  
ATOM   2605  N   ASP A 364     -60.338  22.432 -18.440  1.00 47.22      A    N  
ATOM   2606  CA  ASP A 364     -59.443  21.377 -17.909  1.00 45.80      A    C  
ATOM   2607  CB  ASP A 364     -59.796  20.014 -18.494  1.00 46.11      A    C  
ATOM   2608  CG  ASP A 364     -61.234  19.619 -18.240  1.00 44.99      A    C  
ATOM   2609  OD1 ASP A 364     -61.858  20.214 -17.335  1.00 48.82      A    O  
ATOM   2610  OD2 ASP A 364     -61.712  18.728 -18.948  1.00 46.40      A    O  
ATOM   2611  C   ASP A 364     -57.997  21.758 -18.212  1.00 42.62      A    C  
ATOM   2612  O   ASP A 364     -57.197  21.787 -17.271  1.00 45.87      A    O  
ATOM   2613  N   ALA A 365     -57.682  22.052 -19.472  1.00 42.57      A    N  
ATOM   2614  CA  ALA A 365     -56.300  22.376 -19.900  1.00 44.60      A    C  
ATOM   2615  CB  ALA A 365     -56.221  22.582 -21.392  1.00 43.18      A    C  
ATOM   2616  C   ALA A 365     -55.794  23.593 -19.108  1.00 43.72      A    C  
ATOM   2617  O   ALA A 365     -54.697  23.490 -18.531  1.00 40.29      A    O  
ATOM   2618  N   CYS A 366     -56.575  24.681 -19.047  1.00 44.96      A    N  
ATOM   2619  CA  CYS A 366     -56.248  25.911 -18.268  1.00 45.31      A    C  
ATOM   2620  CB  CYS A 366     -57.288  27.016 -18.448  1.00 46.79      A    C  
ATOM   2621  SG  CYS A 366     -57.059  28.439 -17.341  1.00 48.51      A    S  
ATOM   2622  C   CYS A 366     -56.102  25.551 -16.784  1.00 45.44      A    C  
ATOM   2623  O   CYS A 366     -55.226  26.140 -16.124  1.00 45.25      A    O  
ATOM   2624  N   ALA A 367     -56.915  24.610 -16.286  1.00 47.30      A    N  
ATOM   2625  CA  ALA A 367     -56.832  24.074 -14.902  1.00 47.38      A    C  
ATOM   2626  CB  ALA A 367     -57.990  23.156 -14.609  1.00 47.00      A    C  
ATOM   2627  C   ALA A 367     -55.486  23.361 -14.694  1.00 47.15      A    C  
ATOM   2628  O   ALA A 367     -54.777  23.734 -13.733  1.00 41.81      A    O  
ATOM   2629  N   GLU A 368     -55.164  22.374 -15.548  1.00 47.58      A    N  
ATOM   2630  CA  GLU A 368     -53.837  21.689 -15.581  1.00 48.79      A    C  
ATOM   2631  CB  GLU A 368     -53.610  20.842 -16.846  1.00 51.97      A    C  
ATOM   2632  CG  GLU A 368     -54.719  19.848 -17.194  1.00 58.67      A    C  
ATOM   2633  CD  GLU A 368     -54.576  18.410 -16.706  1.00 62.62      A    C  
ATOM   2634  OE1 GLU A 368     -53.431  17.924 -16.592  1.00 68.60      A    O  
ATOM   2635  OE2 GLU A 368     -55.624  17.771 -16.456  1.00 62.68      A    O  
ATOM   2636  C   GLU A 368     -52.747  22.768 -15.492  1.00 46.17      A    C  
ATOM   2637  O   GLU A 368     -51.948  22.740 -14.537  1.00 44.21      A    O  
ATOM   2638  N   TRP A 369     -52.751  23.717 -16.430  1.00 45.86      A    N  
ATOM   2639  CA  TRP A 369     -51.682  24.741 -16.575  1.00 45.92      A    C  
ATOM   2640  CB  TRP A 369     -51.946  25.655 -17.768  1.00 46.42      A    C  
ATOM   2641  CG  TRP A 369     -50.878  26.687 -17.927  1.00 48.20      A    C  
ATOM   2642  CD1 TRP A 369     -49.765  26.605 -18.712  1.00 49.63      A    C  
ATOM   2643  NE1 TRP A 369     -49.008  27.738 -18.575  1.00 49.66      A    N  
ATOM   2644  CE2 TRP A 369     -49.619  28.581 -17.680  1.00 47.50      A    C  
ATOM   2645  CD2 TRP A 369     -50.800  27.948 -17.242  1.00 46.37      A    C  
ATOM   2646  CE3 TRP A 369     -51.616  28.607 -16.315  1.00 47.28      A    C  
ATOM   2647  CZ3 TRP A 369     -51.238  29.851 -15.859  1.00 47.59      A    C  
ATOM   2648  CH2 TRP A 369     -50.070  30.464 -16.316  1.00 46.55      A    C  
ATOM   2649  CZ2 TRP A 369     -49.243  29.847 -17.226  1.00 46.27      A    C  
ATOM   2650  C   TRP A 369     -51.539  25.559 -15.289  1.00 45.41      A    C  
ATOM   2651  O   TRP A 369     -50.389  25.794 -14.867  1.00 45.47      A    O  
ATOM   2652  N   VAL A 370     -52.655  26.007 -14.709  1.00 41.63      A    N  
ATOM   2653  CA  VAL A 370     -52.633  26.795 -13.442  1.00 39.53      A    C  
ATOM   2654  CB  VAL A 370     -54.041  27.177 -12.958  1.00 35.80      A    C  
ATOM   2655  CG1 VAL A 370     -54.029  27.551 -11.489  1.00 35.34      A    C  
ATOM   2656  CG2 VAL A 370     -54.624  28.301 -13.791  1.00 34.44      A    C  
ATOM   2657  C   VAL A 370     -51.886  25.991 -12.376  1.00 39.91      A    C  
ATOM   2658  O   VAL A 370     -51.061  26.584 -11.648  1.00 41.86      A    O  
ATOM   2659  N   ILE A 371     -52.158  24.689 -12.295  1.00 40.07      A    N  
ATOM   2660  CA  ILE A 371     -51.658  23.826 -11.187  1.00 39.53      A    C  
ATOM   2661  CB  ILE A 371     -52.401  22.478 -11.185  1.00 38.68      A    C  
ATOM   2662  CG1 ILE A 371     -53.819  22.691 -10.649  1.00 39.18      A    C  
ATOM   2663  CG2 ILE A 371     -51.637  21.422 -10.402  1.00 38.57      A    C  
ATOM   2664  CD1 ILE A 371     -54.782  21.570 -10.929  1.00 40.04      A    C  
ATOM   2665  C   ILE A 371     -50.137  23.706 -11.305  1.00 40.62      A    C  
ATOM   2666  O   ILE A 371     -49.461  23.853 -10.273  1.00 41.42      A    O  
ATOM   2667  N   SER A 372     -49.626  23.537 -12.528  1.00 43.26      A    N  
ATOM   2668  CA  SER A 372     -48.185  23.317 -12.820  1.00 43.83      A    C  
ATOM   2669  CB  SER A 372     -47.992  22.774 -14.207  1.00 45.49      A    C  
ATOM   2670  OG  SER A 372     -48.708  23.544 -15.162  1.00 48.33      A    O  
ATOM   2671  C   SER A 372     -47.357  24.594 -12.598  1.00 46.21      A    C  
ATOM   2672  O   SER A 372     -46.122  24.487 -12.708  1.00 48.50      A    O  
ATOM   2673  N   GLN A 373     -47.987  25.737 -12.280  1.00 46.68      A    N  
ATOM   2674  CA  GLN A 373     -47.295  27.028 -11.996  1.00 46.57      A    C  
ATOM   2675  CB  GLN A 373     -48.006  28.217 -12.651  1.00 45.64      A    C  
ATOM   2676  CG  GLN A 373     -48.108  28.140 -14.166  1.00 44.87      A    C  
ATOM   2677  CD  GLN A 373     -46.873  27.582 -14.835  1.00 48.08      A    C  
ATOM   2678  OE1 GLN A 373     -46.958  26.681 -15.669  1.00 46.17      A    O  
ATOM   2679  NE2 GLN A 373     -45.712  28.112 -14.480  1.00 50.08      A    N  
ATOM   2680  C   GLN A 373     -47.216  27.281 -10.489  1.00 49.54      A    C  
ATOM   2681  O   GLN A 373     -46.574  28.283 -10.094  1.00 52.37      A    O  
ATOM   2682  N   GLN A 374     -47.855  26.434  -9.678  1.00 55.06      A    N  
ATOM   2683  CA  GLN A 374     -47.798  26.535  -8.193  1.00 55.01      A    C  
ATOM   2684  CB  GLN A 374     -48.827  25.625  -7.523  1.00 54.65      A    C  
ATOM   2685  CG  GLN A 374     -49.389  26.219  -6.238  1.00 58.24      A    C  
ATOM   2686  CD  GLN A 374     -50.333  25.284  -5.523  1.00 55.30      A    C  
ATOM   2687  OE1 GLN A 374     -50.374  24.089  -5.793  1.00 57.76      A    O  
ATOM   2688  NE2 GLN A 374     -51.094  25.819  -4.585  1.00 55.64      A    N  
ATOM   2689  C   GLN A 374     -46.382  26.162  -7.757  1.00 56.07      A    C  
ATOM   2690  O   GLN A 374     -45.790  25.267  -8.400  1.00 57.51      A    O  
ATOM   2691  N   THR A 375     -45.849  26.834  -6.734  1.00 54.59      A    N  
ATOM   2692  CA  THR A 375     -44.495  26.539  -6.196  1.00 55.83      A    C  
ATOM   2693  CB  THR A 375     -43.772  27.807  -5.737  1.00 56.30      A    C  
ATOM   2694  OG1 THR A 375     -44.614  28.516  -4.829  1.00 58.31      A    O  
ATOM   2695  CG2 THR A 375     -43.393  28.687  -6.906  1.00 58.19      A    C  
ATOM   2696  C   THR A 375     -44.600  25.498  -5.081  1.00 55.73      A    C  
ATOM   2697  O   THR A 375     -45.711  25.301  -4.543  1.00 50.47      A    O  
ATOM   2698  N   GLU A 376     -43.464  24.881  -4.744  1.00 59.68      A    N  
ATOM   2699  CA  GLU A 376     -43.378  23.761  -3.769  1.00 62.87      A    C  
ATOM   2700  CB  GLU A 376     -41.940  23.250  -3.630  1.00 67.27      A    C  
ATOM   2701  CG  GLU A 376     -41.420  22.487  -4.843  1.00 72.32      A    C  
ATOM   2702  CD  GLU A 376     -40.390  21.405  -4.527  1.00 79.68      A    C  
ATOM   2703  OE1 GLU A 376     -39.667  21.545  -3.516  1.00 80.58      A    O  
ATOM   2704  OE2 GLU A 376     -40.321  20.408  -5.283  1.00 82.14      A    O  
ATOM   2705  C   GLU A 376     -43.947  24.208  -2.414  1.00 62.49      A    C  
ATOM   2706  O   GLU A 376     -44.317  23.311  -1.620  1.00 57.55      A    O  
ATOM   2707  N   ASP A 377     -44.039  25.521  -2.160  1.00 59.28      A    N  
ATOM   2708  CA  ASP A 377     -44.474  26.060  -0.843  1.00 58.10      A    C  
ATOM   2709  CB  ASP A 377     -43.860  27.427  -0.548  1.00 62.91      A    C  
ATOM   2710  CG  ASP A 377     -43.377  27.572   0.886  1.00 68.71      A    C  
ATOM   2711  OD1 ASP A 377     -43.441  28.700   1.417  1.00 74.04      A    O  
ATOM   2712  OD2 ASP A 377     -42.929  26.557   1.460  1.00 71.22      A    O  
ATOM   2713  C   ASP A 377     -46.002  26.129  -0.770  1.00 56.26      A    C  
ATOM   2714  O   ASP A 377     -46.514  26.278   0.363  1.00 55.63      A    O  
ATOM   2715  N   GLY A 378     -46.699  26.054  -1.913  1.00 53.68      A    N  
ATOM   2716  CA  GLY A 378     -48.174  25.943  -1.961  1.00 51.10      A    C  
ATOM   2717  C   GLY A 378     -48.879  27.151  -2.566  1.00 49.86      A    C  
ATOM   2718  O   GLY A 378     -50.046  26.993  -2.940  1.00 48.66      A    O  
ATOM   2719  N   CYS A 379     -48.235  28.321  -2.643  1.00 48.00      A    N  
ATOM   2720  CA  CYS A 379     -48.852  29.570  -3.174  1.00 47.03      A    C  
ATOM   2721  CB  CYS A 379     -48.361  30.812  -2.439  1.00 48.43      A    C  
ATOM   2722  SG  CYS A 379     -46.567  31.066  -2.520  1.00 46.37      A    S  
ATOM   2723  C   CYS A 379     -48.562  29.710  -4.670  1.00 46.02      A    C  
ATOM   2724  O   CYS A 379     -47.778  28.902  -5.214  1.00 47.39      A    O  
ATOM   2725  N   TRP A 380     -49.209  30.682  -5.309  1.00 43.90      A    N  
ATOM   2726  CA  TRP A 380     -48.886  31.126  -6.689  1.00 45.03      A    C  
ATOM   2727  CB  TRP A 380     -50.128  31.189  -7.587  1.00 43.99      A    C  
ATOM   2728  CG  TRP A 380     -50.710  29.886  -8.031  1.00 44.71      A    C  
ATOM   2729  CD1 TRP A 380     -50.597  29.310  -9.263  1.00 46.34      A    C  
ATOM   2730  NE1 TRP A 380     -51.317  28.147  -9.314  1.00 45.31      A    N  
ATOM   2731  CE2 TRP A 380     -51.937  27.953  -8.110  1.00 45.37      A    C  
ATOM   2732  CD2 TRP A 380     -51.591  29.038  -7.277  1.00 45.66      A    C  
ATOM   2733  CE3 TRP A 380     -52.104  29.079  -5.977  1.00 45.34      A    C  
ATOM   2734  CZ3 TRP A 380     -52.926  28.059  -5.553  1.00 45.11      A    C  
ATOM   2735  CH2 TRP A 380     -53.255  26.998  -6.397  1.00 44.45      A    C  
ATOM   2736  CZ2 TRP A 380     -52.771  26.923  -7.682  1.00 44.69      A    C  
ATOM   2737  C   TRP A 380     -48.249  32.509  -6.597  1.00 46.10      A    C  
ATOM   2738  O   TRP A 380     -48.416  33.169  -5.562  1.00 50.39      A    O  
ATOM   2739  N   TYR A 381     -47.585  32.928  -7.669  1.00 48.00      A    N  
ATOM   2740  CA  TYR A 381     -47.273  34.350  -7.952  1.00 46.70      A    C  
ATOM   2741  CB  TYR A 381     -45.768  34.569  -8.023  1.00 44.18      A    C  
ATOM   2742  CG  TYR A 381     -45.155  34.562  -6.655  1.00 45.26      A    C  
ATOM   2743  CD1 TYR A 381     -44.905  33.367  -6.009  1.00 44.85      A    C  
ATOM   2744  CE1 TYR A 381     -44.364  33.345  -4.736  1.00 47.15      A    C  
ATOM   2745  CZ  TYR A 381     -44.090  34.536  -4.084  1.00 48.20      A    C  
ATOM   2746  OH  TYR A 381     -43.561  34.507  -2.825  1.00 50.87      A    O  
ATOM   2747  CE2 TYR A 381     -44.347  35.742  -4.715  1.00 44.98      A    C  
ATOM   2748  CD2 TYR A 381     -44.893  35.745  -5.984  1.00 44.81      A    C  
ATOM   2749  C   TYR A 381     -47.942  34.754  -9.257  1.00 48.61      A    C  
ATOM   2750  O   TYR A 381     -48.624  33.920  -9.899  1.00 49.07      A    O  
ATOM   2751  N   ASP A 382     -47.730  36.009  -9.635  1.00 46.36      A    N  
ATOM   2752  CA  ASP A 382     -48.318  36.575 -10.867  1.00 44.37      A    C  
ATOM   2753  CB  ASP A 382     -49.690  37.183 -10.580  1.00 42.89      A    C  
ATOM   2754  CG  ASP A 382     -50.381  37.690 -11.829  1.00 42.42      A    C  
ATOM   2755  OD1 ASP A 382     -50.101  37.141 -12.923  1.00 40.44      A    O  
ATOM   2756  OD2 ASP A 382     -51.175  38.639 -11.702  1.00 42.17      A    O  
ATOM   2757  C   ASP A 382     -47.358  37.595 -11.479  1.00 43.53      A    C  
ATOM   2758  O   ASP A 382     -46.533  38.180 -10.754  1.00 38.01      A    O  
ATOM   2759  N   LYS A 383     -47.501  37.775 -12.788  1.00 46.64      A    N  
ATOM   2760  CA  LYS A 383     -46.790  38.778 -13.616  1.00 46.68      A    C  
ATOM   2761  CB  LYS A 383     -47.128  38.513 -15.085  1.00 47.60      A    C  
ATOM   2762  CG  LYS A 383     -46.341  39.341 -16.084  1.00 47.83      A    C  
ATOM   2763  CD  LYS A 383     -46.789  39.112 -17.503  1.00 49.95      A    C  
ATOM   2764  CE  LYS A 383     -45.799  39.631 -18.522  1.00 47.98      A    C  
ATOM   2765  NZ  LYS A 383     -46.397  39.664 -19.876  1.00 49.01      A    N  
ATOM   2766  C   LYS A 383     -47.211  40.200 -13.224  1.00 45.09      A    C  
ATOM   2767  O   LYS A 383     -46.383  41.104 -13.382  1.00 45.24      A    O  
ATOM   2768  N   TRP A 384     -48.442  40.387 -12.729  1.00 47.71      A    N  
ATOM   2769  CA  TRP A 384     -49.130  41.709 -12.637  1.00 48.13      A    C  
ATOM   2770  CB  TRP A 384     -50.523  41.618 -13.264  1.00 51.82      A    C  
ATOM   2771  CG  TRP A 384     -50.479  41.407 -14.743  1.00 56.62      A    C  
ATOM   2772  CD1 TRP A 384     -51.161  40.466 -15.455  1.00 58.84      A    C  
ATOM   2773  NE1 TRP A 384     -50.860  40.574 -16.786  1.00 60.72      A    N  
ATOM   2774  CE2 TRP A 384     -49.948  41.578 -16.966  1.00 58.99      A    C  
ATOM   2775  CD2 TRP A 384     -49.674  42.129 -15.696  1.00 59.57      A    C  
ATOM   2776  CE3 TRP A 384     -48.757  43.184 -15.606  1.00 60.35      A    C  
ATOM   2777  CZ3 TRP A 384     -48.157  43.650 -16.756  1.00 60.99      A    C  
ATOM   2778  CH2 TRP A 384     -48.447  43.090 -18.001  1.00 60.28      A    C  
ATOM   2779  CZ2 TRP A 384     -49.345  42.055 -18.131  1.00 60.42      A    C  
ATOM   2780  C   TRP A 384     -49.238  42.246 -11.210  1.00 43.44      A    C  
ATOM   2781  O   TRP A 384     -49.431  43.459 -11.066  1.00 43.19      A    O  
ATOM   2782  N   ASN A 385     -49.215  41.376 -10.208  1.00 43.31      A    N  
ATOM   2783  CA  ASN A 385     -49.190  41.765  -8.774  1.00 43.69      A    C  
ATOM   2784  CB  ASN A 385     -50.569  41.710  -8.112  1.00 44.98      A    C  
ATOM   2785  CG  ASN A 385     -50.588  42.231  -6.687  1.00 44.42      A    C  
ATOM   2786  OD1 ASN A 385     -49.775  41.828  -5.859  1.00 46.03      A    O  
ATOM   2787  ND2 ASN A 385     -51.535  43.101  -6.382  1.00 42.30      A    N  
ATOM   2788  C   ASN A 385     -48.206  40.817  -8.115  1.00 42.35      A    C  
ATOM   2789  O   ASN A 385     -48.196  39.635  -8.495  1.00 45.61      A    O  
ATOM   2790  N   VAL A 386     -47.401  41.331  -7.198  1.00 41.60      A    N  
ATOM   2791  CA  VAL A 386     -46.123  40.677  -6.807  1.00 41.36      A    C  
ATOM   2792  CB  VAL A 386     -44.966  41.688  -6.889  1.00 41.41      A    C  
ATOM   2793  CG1 VAL A 386     -44.838  42.529  -5.626  1.00 40.67      A    C  
ATOM   2794  CG2 VAL A 386     -43.666  40.989  -7.242  1.00 42.81      A    C  
ATOM   2795  C   VAL A 386     -46.279  40.042  -5.423  1.00 41.74      A    C  
ATOM   2796  O   VAL A 386     -45.307  39.423  -4.940  1.00 42.29      A    O  
ATOM   2797  N   SER A 387     -47.462  40.164  -4.823  1.00 40.63      A    N  
ATOM   2798  CA  SER A 387     -47.820  39.471  -3.563  1.00 42.78      A    C  
ATOM   2799  CB  SER A 387     -48.659  40.337  -2.654  1.00 44.44      A    C  
ATOM   2800  OG  SER A 387     -49.369  39.541  -1.710  1.00 42.18      A    O  
ATOM   2801  C   SER A 387     -48.547  38.180  -3.918  1.00 45.06      A    C  
ATOM   2802  O   SER A 387     -49.611  38.227  -4.535  1.00 47.92      A    O  
ATOM   2803  N   PRO A 388     -48.034  37.006  -3.484  1.00 43.05      A    N  
ATOM   2804  CA  PRO A 388     -48.687  35.730  -3.770  1.00 44.08      A    C  
ATOM   2805  CB  PRO A 388     -47.854  34.727  -2.952  1.00 46.13      A    C  
ATOM   2806  CG  PRO A 388     -47.252  35.576  -1.854  1.00 44.54      A    C  
ATOM   2807  CD  PRO A 388     -46.887  36.851  -2.576  1.00 43.69      A    C  
ATOM   2808  C   PRO A 388     -50.152  35.685  -3.307  1.00 42.80      A    C  
ATOM   2809  O   PRO A 388     -50.889  34.857  -3.776  1.00 44.24      A    O  
ATOM   2810  N   TYR A 389     -50.536  36.580  -2.398  1.00 41.93      A    N  
ATOM   2811  CA  TYR A 389     -51.903  36.658  -1.813  1.00 42.72      A    C  
ATOM   2812  CB  TYR A 389     -51.907  37.610  -0.619  1.00 40.94      A    C  
ATOM   2813  CG  TYR A 389     -51.209  36.987   0.556  1.00 41.57      A    C  
ATOM   2814  CD1 TYR A 389     -51.863  36.026   1.304  1.00 43.27      A    C  
ATOM   2815  CE1 TYR A 389     -51.245  35.397   2.370  1.00 42.93      A    C  
ATOM   2816  CZ  TYR A 389     -49.938  35.709   2.682  1.00 42.68      A    C  
ATOM   2817  OH  TYR A 389     -49.358  35.070   3.735  1.00 46.06      A    O  
ATOM   2818  CE2 TYR A 389     -49.256  36.656   1.933  1.00 42.99      A    C  
ATOM   2819  CD2 TYR A 389     -49.888  37.275   0.867  1.00 40.51      A    C  
ATOM   2820  C   TYR A 389     -52.937  37.053  -2.871  1.00 41.46      A    C  
ATOM   2821  O   TYR A 389     -54.082  36.560  -2.812  1.00 36.71      A    O  
ATOM   2822  N   TYR A 390     -52.552  37.911  -3.810  1.00 39.17      A    N  
ATOM   2823  CA  TYR A 390     -53.429  38.295  -4.937  1.00 38.98      A    C  
ATOM   2824  CB  TYR A 390     -52.820  39.439  -5.741  1.00 37.34      A    C  
ATOM   2825  CG  TYR A 390     -53.602  39.748  -6.983  1.00 33.65      A    C  
ATOM   2826  CD1 TYR A 390     -54.899  40.212  -6.898  1.00 33.42      A    C  
ATOM   2827  CE1 TYR A 390     -55.634  40.502  -8.033  1.00 35.86      A    C  
ATOM   2828  CZ  TYR A 390     -55.076  40.301  -9.282  1.00 37.33      A    C  
ATOM   2829  OH  TYR A 390     -55.774  40.578 -10.416  1.00 39.69      A    O  
ATOM   2830  CE2 TYR A 390     -53.779  39.834  -9.385  1.00 38.84      A    C  
ATOM   2831  CD2 TYR A 390     -53.058  39.554  -8.236  1.00 36.61      A    C  
ATOM   2832  C   TYR A 390     -53.637  37.076  -5.834  1.00 42.35      A    C  
ATOM   2833  O   TYR A 390     -54.800  36.683  -6.079  1.00 44.27      A    O  
ATOM   2834  N   SER A 391     -52.520  36.517  -6.305  1.00 43.04      A    N  
ATOM   2835  CA  SER A 391     -52.445  35.386  -7.265  1.00 44.30      A    C  
ATOM   2836  CB  SER A 391     -51.024  35.168  -7.715  1.00 44.86      A    C  
ATOM   2837  OG  SER A 391     -50.957  34.215  -8.760  1.00 46.68      A    O  
ATOM   2838  C   SER A 391     -53.038  34.115  -6.646  1.00 44.89      A    C  
ATOM   2839  O   SER A 391     -53.773  33.415  -7.353  1.00 48.75      A    O  
ATOM   2840  N   THR A 392     -52.728  33.809  -5.386  1.00 44.21      A    N  
ATOM   2841  CA  THR A 392     -53.182  32.550  -4.739  1.00 44.73      A    C  
ATOM   2842  CB  THR A 392     -52.434  32.255  -3.434  1.00 44.60      A    C  
ATOM   2843  OG1 THR A 392     -51.044  32.178  -3.752  1.00 46.83      A    O  
ATOM   2844  CG2 THR A 392     -52.887  30.964  -2.789  1.00 45.19      A    C  
ATOM   2845  C   THR A 392     -54.701  32.602  -4.549  1.00 45.22      A    C  
ATOM   2846  O   THR A 392     -55.365  31.609  -4.879  1.00 47.07      A    O  
ATOM   2847  N   ALA A 393     -55.235  33.711  -4.039  1.00 46.15      A    N  
ATOM   2848  CA  ALA A 393     -56.683  33.855  -3.769  1.00 46.81      A    C  
ATOM   2849  CB  ALA A 393     -56.973  35.135  -3.017  1.00 47.93      A    C  
ATOM   2850  C   ALA A 393     -57.461  33.765  -5.089  1.00 48.03      A    C  
ATOM   2851  O   ALA A 393     -58.555  33.168  -5.077  1.00 52.27      A    O  
ATOM   2852  N   ALA A 394     -56.913  34.310  -6.183  1.00 45.68      A    N  
ATOM   2853  CA  ALA A 394     -57.533  34.301  -7.531  1.00 44.15      A    C  
ATOM   2854  CB  ALA A 394     -56.811  35.242  -8.453  1.00 43.95      A    C  
ATOM   2855  C   ALA A 394     -57.535  32.882  -8.111  1.00 44.71      A    C  
ATOM   2856  O   ALA A 394     -58.603  32.437  -8.565  1.00 45.54      A    O  
ATOM   2857  N   CYS A 395     -56.377  32.218  -8.127  1.00 44.68      A    N  
ATOM   2858  CA  CYS A 395     -56.222  30.809  -8.575  1.00 44.74      A    C  
ATOM   2859  CB  CYS A 395     -54.782  30.328  -8.457  1.00 46.61      A    C  
ATOM   2860  SG  CYS A 395     -53.708  31.044  -9.726  1.00 46.23      A    S  
ATOM   2861  C   CYS A 395     -57.135  29.911  -7.747  1.00 44.20      A    C  
ATOM   2862  O   CYS A 395     -57.631  28.910  -8.298  1.00 44.21      A    O  
ATOM   2863  N   VAL A 396     -57.366  30.261  -6.483  1.00 44.24      A    N  
ATOM   2864  CA  VAL A 396     -58.186  29.409  -5.578  1.00 42.84      A    C  
ATOM   2865  CB  VAL A 396     -57.825  29.632  -4.103  1.00 42.72      A    C  
ATOM   2866  CG1 VAL A 396     -58.867  29.049  -3.160  1.00 42.92      A    C  
ATOM   2867  CG2 VAL A 396     -56.464  29.028  -3.819  1.00 44.30      A    C  
ATOM   2868  C   VAL A 396     -59.674  29.615  -5.873  1.00 43.07      A    C  
ATOM   2869  O   VAL A 396     -60.408  28.634  -5.770  1.00 42.21      A    O  
ATOM   2870  N   GLU A 397     -60.118  30.815  -6.253  1.00 47.75      A    N  
ATOM   2871  CA  GLU A 397     -61.556  31.020  -6.584  1.00 50.15      A    C  
ATOM   2872  CB  GLU A 397     -61.927  32.483  -6.837  1.00 53.46      A    C  
ATOM   2873  CG  GLU A 397     -61.478  33.440  -5.750  1.00 56.28      A    C  
ATOM   2874  CD  GLU A 397     -62.302  34.714  -5.664  1.00 58.43      A    C  
ATOM   2875  OE1 GLU A 397     -62.966  35.060  -6.664  1.00 54.04      A    O  
ATOM   2876  OE2 GLU A 397     -62.273  35.363  -4.597  1.00 62.47      A    O  
ATOM   2877  C   GLU A 397     -61.870  30.184  -7.828  1.00 47.44      A    C  
ATOM   2878  O   GLU A 397     -62.911  29.482  -7.826  1.00 39.71      A    O  
ATOM   2879  N   ALA A 398     -60.971  30.243  -8.820  1.00 45.36      A    N  
ATOM   2880  CA  ALA A 398     -61.099  29.550 -10.122  1.00 45.31      A    C  
ATOM   2881  CB  ALA A 398     -59.950  29.911 -11.028  1.00 45.33      A    C  
ATOM   2882  C   ALA A 398     -61.175  28.035  -9.898  1.00 43.42      A    C  
ATOM   2883  O   ALA A 398     -62.047  27.413 -10.503  1.00 44.04      A    O  
ATOM   2884  N   LEU A 399     -60.314  27.490  -9.033  1.00 44.20      A    N  
ATOM   2885  CA  LEU A 399     -60.097  26.024  -8.876  1.00 48.27      A    C  
ATOM   2886  CB  LEU A 399     -58.751  25.765  -8.191  1.00 52.19      A    C  
ATOM   2887  CG  LEU A 399     -57.531  25.705  -9.113  1.00 57.03      A    C  
ATOM   2888  CD1 LEU A 399     -56.381  24.967  -8.432  1.00 57.01      A    C  
ATOM   2889  CD2 LEU A 399     -57.867  25.054 -10.456  1.00 56.31      A    C  
ATOM   2890  C   LEU A 399     -61.243  25.363  -8.099  1.00 47.94      A    C  
ATOM   2891  O   LEU A 399     -61.613  24.227  -8.475  1.00 43.94      A    O  
ATOM   2892  N   LEU A 400     -61.767  26.011  -7.054  1.00 45.82      A    N  
ATOM   2893  CA  LEU A 400     -62.871  25.454  -6.223  1.00 42.58      A    C  
ATOM   2894  CB  LEU A 400     -63.302  26.462  -5.159  1.00 41.99      A    C  
ATOM   2895  CG  LEU A 400     -62.266  26.836  -4.106  1.00 41.59      A    C  
ATOM   2896  CD1 LEU A 400     -62.834  27.916  -3.203  1.00 39.51      A    C  
ATOM   2897  CD2 LEU A 400     -61.820  25.628  -3.289  1.00 43.22      A    C  
ATOM   2898  C   LEU A 400     -64.065  25.109  -7.118  1.00 42.98      A    C  
ATOM   2899  O   LEU A 400     -64.640  24.024  -6.917  1.00 46.87      A    O  
ATOM   2900  N   ASP A 401     -64.425  25.981  -8.069  1.00 41.26      A    N  
ATOM   2901  CA  ASP A 401     -65.557  25.737  -9.010  1.00 41.56      A    C  
ATOM   2902  CB  ASP A 401     -66.340  27.018  -9.313  1.00 40.84      A    C  
ATOM   2903  CG  ASP A 401     -67.156  27.524  -8.141  1.00 42.24      A    C  
ATOM   2904  OD1 ASP A 401     -67.181  26.821  -7.103  1.00 45.52      A    O  
ATOM   2905  OD2 ASP A 401     -67.764  28.612  -8.275  1.00 39.84      A    O  
ATOM   2906  C   ASP A 401     -65.076  25.100 -10.324  1.00 39.91      A    C  
ATOM   2907  O   ASP A 401     -65.877  25.072 -11.272  1.00 37.18      A    O  
ATOM   2908  N   ALA A 402     -63.857  24.560 -10.392  1.00 41.51      A    N  
ATOM   2909  CA  ALA A 402     -63.357  23.875 -11.610  1.00 45.63      A    C  
ATOM   2910  CB  ALA A 402     -61.853  23.785 -11.600  1.00 45.17      A    C  
ATOM   2911  C   ALA A 402     -64.026  22.495 -11.724  1.00 47.65      A    C  
ATOM   2912  O   ALA A 402     -64.075  21.774 -10.714  1.00 45.30      A    O  
ATOM   2913  N   ARG A 403     -64.498  22.152 -12.927  1.00 52.35      A    N  
ATOM   2914  CA  ARG A 403     -65.544  21.124 -13.199  1.00 56.13      A    C  
ATOM   2915  CB  ARG A 403     -65.848  21.099 -14.698  1.00 58.82      A    C  
ATOM   2916  CG  ARG A 403     -67.134  20.369 -15.063  1.00 63.98      A    C  
ATOM   2917  CD  ARG A 403     -67.202  20.079 -16.551  1.00 64.90      A    C  
ATOM   2918  NE  ARG A 403     -65.909  19.603 -17.031  1.00 66.22      A    N  
ATOM   2919  CZ  ARG A 403     -65.561  19.485 -18.305  1.00 67.88      A    C  
ATOM   2920  NH1 ARG A 403     -66.415  19.803 -19.263  1.00 67.86      A    N  
ATOM   2921  NH2 ARG A 403     -64.355  19.042 -18.615  1.00 68.20      A    N  
ATOM   2922  C   ARG A 403     -65.094  19.744 -12.702  1.00 56.29      A    C  
ATOM   2923  O   ARG A 403     -65.755  19.193 -11.790  1.00 53.50      A    O  
ATOM   2924  N   LYS A 404     -64.026  19.204 -13.298  1.00 59.93      A    N  
ATOM   2925  CA  LYS A 404     -63.294  18.017 -12.786  1.00 59.33      A    C  
ATOM   2926  CB  LYS A 404     -61.987  17.794 -13.545  1.00 57.92      A    C  
ATOM   2927  CG  LYS A 404     -62.154  17.397 -15.001  1.00 56.60      A    C  
ATOM   2928  CD  LYS A 404     -61.108  16.402 -15.463  1.00 59.03      A    C  
ATOM   2929  CE  LYS A 404     -59.961  17.021 -16.232  1.00 57.22      A    C  
ATOM   2930  NZ  LYS A 404     -59.573  16.178 -17.388  1.00 56.67      A    N  
ATOM   2931  C   LYS A 404     -62.932  18.272 -11.329  1.00 63.11      A    C  
ATOM   2932  O   LYS A 404     -62.690  19.435 -10.997  1.00 74.87      A    O  
ATOM   2933  N   GLN A 405     -62.881  17.258 -10.481  1.00 66.47      A    N  
ATOM   2934  CA  GLN A 405     -62.353  17.502  -9.116  1.00 63.77      A    C  
ATOM   2935  CB  GLN A 405     -63.442  17.392  -8.057  1.00 67.22      A    C  
ATOM   2936  CG  GLN A 405     -64.376  18.595  -8.043  1.00 71.61      A    C  
ATOM   2937  CD  GLN A 405     -63.803  19.817  -7.365  1.00 74.65      A    C  
ATOM   2938  OE1 GLN A 405     -63.053  20.594  -7.950  1.00 73.53      A    O  
ATOM   2939  NE2 GLN A 405     -64.181  20.012  -6.114  1.00 76.60      A    N  
ATOM   2940  C   GLN A 405     -61.155  16.569  -8.997  1.00 64.56      A    C  
ATOM   2941  O   GLN A 405     -61.065  15.855  -7.996  1.00 72.39      A    O  
ATOM   2942  N   ASP A 406     -60.281  16.595 -10.004  1.00 67.07      A    N  
ATOM   2943  CA  ASP A 406     -59.081  15.725 -10.061  1.00 68.26      A    C  
ATOM   2944  CB  ASP A 406     -58.200  16.119 -11.246  1.00 70.30      A    C  
ATOM   2945  CG  ASP A 406     -58.197  15.125 -12.391  1.00 72.75      A    C  
ATOM   2946  OD1 ASP A 406     -57.185  15.080 -13.117  1.00 68.87      A    O  
ATOM   2947  OD2 ASP A 406     -59.206  14.414 -12.555  1.00 73.30      A    O  
ATOM   2948  C   ASP A 406     -58.266  15.829  -8.779  1.00 70.35      A    C  
ATOM   2949  O   ASP A 406     -58.284  16.880  -8.139  1.00 75.02      A    O  
ATOM   2950  N   GLU A 407     -57.565  14.750  -8.443  1.00 73.39      A    N  
ATOM   2951  CA  GLU A 407     -56.661  14.810  -7.269  1.00 74.20      A    C  
ATOM   2952  CB  GLU A 407     -55.978  13.469  -7.000  1.00 77.57      A    C  
ATOM   2953  CG  GLU A 407     -56.033  13.054  -5.540  1.00 80.98      A    C  
ATOM   2954  CD  GLU A 407     -55.055  13.756  -4.613  1.00 85.38      A    C  
ATOM   2955  OE1 GLU A 407     -53.835  13.613  -4.821  1.00 88.53      A    O  
ATOM   2956  OE2 GLU A 407     -55.515  14.438  -3.679  1.00 83.30      A    O  
ATOM   2957  C   GLU A 407     -55.692  15.968  -7.490  1.00 69.61      A    C  
ATOM   2958  O   GLU A 407     -55.543  16.728  -6.545  1.00 73.46      A    O  
ATOM   2959  N   PRO A 408     -55.028  16.152  -8.658  1.00 65.17      A    N  
ATOM   2960  CA  PRO A 408     -54.212  17.338  -8.895  1.00 59.99      A    C  
ATOM   2961  CB  PRO A 408     -54.137  17.369 -10.419  1.00 59.83      A    C  
ATOM   2962  CG  PRO A 408     -53.997  15.924 -10.790  1.00 62.94      A    C  
ATOM   2963  CD  PRO A 408     -54.845  15.198  -9.769  1.00 65.22      A    C  
ATOM   2964  C   PRO A 408     -54.899  18.601  -8.368  1.00 58.39      A    C  
ATOM   2965  O   PRO A 408     -54.243  19.329  -7.699  1.00 53.43      A    O  
ATOM   2966  N   GLN A 409     -56.187  18.787  -8.656  1.00 58.63      A    N  
ATOM   2967  CA  GLN A 409     -56.935  19.998  -8.232  1.00 55.76      A    C  
ATOM   2968  CB  GLN A 409     -58.296  20.046  -8.915  1.00 55.24      A    C  
ATOM   2969  CG  GLN A 409     -58.221  19.835 -10.418  1.00 56.76      A    C  
ATOM   2970  CD  GLN A 409     -59.497  20.203 -11.132  1.00 53.55      A    C  
ATOM   2971  OE1 GLN A 409     -59.645  19.977 -12.328  1.00 53.14      A    O  
ATOM   2972  NE2 GLN A 409     -60.431  20.780 -10.399  1.00 51.31      A    N  
ATOM   2973  C   GLN A 409     -57.114  20.018  -6.720  1.00 55.82      A    C  
ATOM   2974  O   GLN A 409     -56.782  21.025  -6.127  1.00 56.96      A    O  
ATOM   2975  N   LEU A 410     -57.614  18.944  -6.124  1.00 56.83      A    N  
ATOM   2976  CA  LEU A 410     -57.910  18.979  -4.670  1.00 57.10      A    C  
ATOM   2977  CB  LEU A 410     -58.872  17.840  -4.336  1.00 58.04      A    C  
ATOM   2978  CG  LEU A 410     -60.277  18.014  -4.909  1.00 57.72      A    C  
ATOM   2979  CD1 LEU A 410     -61.182  16.870  -4.489  1.00 58.56      A    C  
ATOM   2980  CD2 LEU A 410     -60.874  19.343  -4.482  1.00 55.39      A    C  
ATOM   2981  C   LEU A 410     -56.608  18.930  -3.868  1.00 56.04      A    C  
ATOM   2982  O   LEU A 410     -56.591  19.535  -2.811  1.00 55.66      A    O  
ATOM   2983  N   ASP A 411     -55.574  18.242  -4.349  1.00 58.27      A    N  
ATOM   2984  CA  ASP A 411     -54.247  18.267  -3.678  1.00 60.66      A    C  
ATOM   2985  CB  ASP A 411     -53.279  17.218  -4.223  1.00 61.80      A    C  
ATOM   2986  CG  ASP A 411     -51.880  17.375  -3.642  1.00 66.87      A    C  
ATOM   2987  OD1 ASP A 411     -51.680  16.999  -2.464  1.00 62.46      A    O  
ATOM   2988  OD2 ASP A 411     -51.009  17.909  -4.361  1.00 70.44      A    O  
ATOM   2989  C   ASP A 411     -53.644  19.674  -3.806  1.00 61.94      A    C  
ATOM   2990  O   ASP A 411     -53.088  20.168  -2.799  1.00 66.35      A    O  
ATOM   2991  N   SER A 412     -53.737  20.283  -4.993  1.00 58.74      A    N  
ATOM   2992  CA  SER A 412     -53.360  21.701  -5.243  1.00 57.34      A    C  
ATOM   2993  CB  SER A 412     -53.726  22.142  -6.646  1.00 59.71      A    C  
ATOM   2994  OG  SER A 412     -53.660  23.557  -6.782  1.00 58.83      A    O  
ATOM   2995  C   SER A 412     -54.032  22.582  -4.185  1.00 53.54      A    C  
ATOM   2996  O   SER A 412     -53.308  23.146  -3.344  1.00 56.03      A    O  
ATOM   2997  N   LEU A 413     -55.366  22.644  -4.224  1.00 49.67      A    N  
ATOM   2998  CA  LEU A 413     -56.243  23.407  -3.291  1.00 51.21      A    C  
ATOM   2999  CB  LEU A 413     -57.706  23.072  -3.608  1.00 50.18      A    C  
ATOM   3000  CG  LEU A 413     -58.276  23.673  -4.892  1.00 48.52      A    C  
ATOM   3001  CD1 LEU A 413     -59.563  22.964  -5.287  1.00 48.82      A    C  
ATOM   3002  CD2 LEU A 413     -58.517  25.164  -4.726  1.00 48.68      A    C  
ATOM   3003  C   LEU A 413     -55.926  23.070  -1.825  1.00 53.46      A    C  
ATOM   3004  O   LEU A 413     -56.068  23.972  -0.970  1.00 50.04      A    O  
ATOM   3005  N   ARG A 414     -55.560  21.817  -1.533  1.00 58.15      A    N  
ATOM   3006  CA  ARG A 414     -55.212  21.360  -0.158  1.00 60.22      A    C  
ATOM   3007  CB  ARG A 414     -55.084  19.834  -0.102  1.00 62.45      A    C  
ATOM   3008  CG  ARG A 414     -54.187  19.290   1.005  1.00 63.28      A    C  
ATOM   3009  CD  ARG A 414     -53.957  17.795   0.844  1.00 66.03      A    C  
ATOM   3010  NE  ARG A 414     -55.126  17.149   0.245  1.00 68.02      A    N  
ATOM   3011  CZ  ARG A 414     -55.114  16.306  -0.790  1.00 69.80      A    C  
ATOM   3012  NH1 ARG A 414     -53.974  15.933  -1.353  1.00 72.09      A    N  
ATOM   3013  NH2 ARG A 414     -56.258  15.824  -1.251  1.00 66.26      A    N  
ATOM   3014  C   ARG A 414     -53.920  22.053   0.277  1.00 62.76      A    C  
ATOM   3015  O   ARG A 414     -53.850  22.505   1.438  1.00 64.47      A    O  
ATOM   3016  N   ARG A 415     -52.935  22.135  -0.618  1.00 65.81      A    N  
ATOM   3017  CA  ARG A 415     -51.632  22.786  -0.313  1.00 66.44      A    C  
ATOM   3018  CB  ARG A 415     -50.579  22.398  -1.355  1.00 67.06      A    C  
ATOM   3019  CG  ARG A 415     -50.099  20.959  -1.221  1.00 69.33      A    C  
ATOM   3020  CD  ARG A 415     -48.959  20.658  -2.174  1.00 70.54      A    C  
ATOM   3021  NE  ARG A 415     -48.417  19.304  -2.066  1.00 74.28      A    N  
ATOM   3022  CZ  ARG A 415     -47.456  18.909  -1.225  1.00 74.20      A    C  
ATOM   3023  NH1 ARG A 415     -46.913  19.753  -0.360  1.00 74.34      A    N  
ATOM   3024  NH2 ARG A 415     -47.042  17.652  -1.252  1.00 73.73      A    N  
ATOM   3025  C   ARG A 415     -51.844  24.302  -0.211  1.00 62.93      A    C  
ATOM   3026  O   ARG A 415     -51.281  24.910   0.720  1.00 61.08      A    O  
ATOM   3027  N   ALA A 416     -52.647  24.882  -1.110  1.00 59.29      A    N  
ATOM   3028  CA  ALA A 416     -52.903  26.340  -1.172  1.00 58.45      A    C  
ATOM   3029  CB  ALA A 416     -53.926  26.663  -2.234  1.00 56.46      A    C  
ATOM   3030  C   ALA A 416     -53.366  26.817   0.207  1.00 59.64      A    C  
ATOM   3031  O   ALA A 416     -52.682  27.669   0.804  1.00 63.25      A    O  
ATOM   3032  N   ARG A 417     -54.481  26.253   0.678  1.00 58.77      A    N  
ATOM   3033  CA  ARG A 417     -55.114  26.538   1.992  1.00 56.74      A    C  
ATOM   3034  CB  ARG A 417     -56.249  25.538   2.219  1.00 57.38      A    C  
ATOM   3035  CG  ARG A 417     -56.851  25.587   3.614  1.00 57.49      A    C  
ATOM   3036  CD  ARG A 417     -57.240  24.209   4.100  1.00 60.51      A    C  
ATOM   3037  NE  ARG A 417     -58.638  23.907   3.824  1.00 63.10      A    N  
ATOM   3038  CZ  ARG A 417     -59.104  22.753   3.350  1.00 62.49      A    C  
ATOM   3039  NH1 ARG A 417     -58.282  21.756   3.052  1.00 57.96      A    N  
ATOM   3040  NH2 ARG A 417     -60.406  22.611   3.159  1.00 64.29      A    N  
ATOM   3041  C   ARG A 417     -54.068  26.417   3.104  1.00 55.45      A    C  
ATOM   3042  O   ARG A 417     -53.864  27.385   3.851  1.00 50.59      A    O  
ATOM   3043  N   GLU A 418     -53.445  25.247   3.208  1.00 55.77      A    N  
ATOM   3044  CA  GLU A 418     -52.364  24.974   4.185  1.00 57.12      A    C  
ATOM   3045  CB  GLU A 418     -51.629  23.690   3.798  1.00 63.01      A    C  
ATOM   3046  CG  GLU A 418     -52.152  22.450   4.496  1.00 65.29      A    C  
ATOM   3047  CD  GLU A 418     -51.275  21.227   4.291  1.00 67.61      A    C  
ATOM   3048  OE1 GLU A 418     -50.165  21.183   4.870  1.00 64.62      A    O  
ATOM   3049  OE2 GLU A 418     -51.699  20.330   3.537  1.00 74.62      A    O  
ATOM   3050  C   GLU A 418     -51.431  26.188   4.237  1.00 55.73      A    C  
ATOM   3051  O   GLU A 418     -51.273  26.752   5.341  1.00 53.78      A    O  
ATOM   3052  N   TRP A 419     -50.863  26.583   3.088  1.00 54.90      A    N  
ATOM   3053  CA  TRP A 419     -50.016  27.803   2.966  1.00 52.03      A    C  
ATOM   3054  CB  TRP A 419     -49.692  28.137   1.504  1.00 52.67      A    C  
ATOM   3055  CG  TRP A 419     -48.805  29.335   1.332  1.00 54.32      A    C  
ATOM   3056  CD1 TRP A 419     -47.445  29.372   1.447  1.00 55.15      A    C  
ATOM   3057  NE1 TRP A 419     -46.975  30.636   1.211  1.00 55.49      A    N  
ATOM   3058  CE2 TRP A 419     -48.034  31.459   0.934  1.00 53.95      A    C  
ATOM   3059  CD2 TRP A 419     -49.208  30.676   0.995  1.00 52.73      A    C  
ATOM   3060  CE3 TRP A 419     -50.439  31.290   0.737  1.00 49.60      A    C  
ATOM   3061  CZ3 TRP A 419     -50.464  32.635   0.441  1.00 49.33      A    C  
ATOM   3062  CH2 TRP A 419     -49.290  33.386   0.385  1.00 50.42      A    C  
ATOM   3063  CZ2 TRP A 419     -48.061  32.818   0.628  1.00 52.12      A    C  
ATOM   3064  C   TRP A 419     -50.738  28.962   3.653  1.00 49.52      A    C  
ATOM   3065  O   TRP A 419     -50.127  29.609   4.521  1.00 53.96      A    O  
ATOM   3066  N   LEU A 420     -52.005  29.179   3.299  1.00 46.21      A    N  
ATOM   3067  CA  LEU A 420     -52.788  30.346   3.772  1.00 47.12      A    C  
ATOM   3068  CB  LEU A 420     -54.214  30.318   3.210  1.00 43.75      A    C  
ATOM   3069  CG  LEU A 420     -54.410  30.684   1.741  1.00 43.88      A    C  
ATOM   3070  CD1 LEU A 420     -55.894  30.594   1.395  1.00 43.66      A    C  
ATOM   3071  CD2 LEU A 420     -53.882  32.078   1.420  1.00 43.35      A    C  
ATOM   3072  C   LEU A 420     -52.818  30.354   5.306  1.00 49.93      A    C  
ATOM   3073  O   LEU A 420     -52.634  31.448   5.873  1.00 49.19      A    O  
ATOM   3074  N   LEU A 421     -53.058  29.204   5.952  1.00 51.64      A    N  
ATOM   3075  CA  LEU A 421     -53.244  29.129   7.432  1.00 50.36      A    C  
ATOM   3076  CB  LEU A 421     -53.843  27.786   7.868  1.00 48.13      A    C  
ATOM   3077  CG  LEU A 421     -55.336  27.554   7.627  1.00 49.29      A    C  
ATOM   3078  CD1 LEU A 421     -56.183  28.797   7.886  1.00 49.70      A    C  
ATOM   3079  CD2 LEU A 421     -55.572  27.039   6.225  1.00 48.32      A    C  
ATOM   3080  C   LEU A 421     -51.901  29.330   8.139  1.00 54.57      A    C  
ATOM   3081  O   LEU A 421     -51.922  29.893   9.254  1.00 57.09      A    O  
ATOM   3082  N   ARG A 422     -50.791  28.865   7.549  1.00 54.75      A    N  
ATOM   3083  CA  ARG A 422     -49.492  28.751   8.273  1.00 56.44      A    C  
ATOM   3084  CB  ARG A 422     -48.646  27.599   7.705  1.00 55.70      A    C  
ATOM   3085  CG  ARG A 422     -47.620  27.973   6.645  1.00 58.93      A    C  
ATOM   3086  CD  ARG A 422     -46.891  26.762   6.083  1.00 62.53      A    C  
ATOM   3087  NE  ARG A 422     -47.807  25.807   5.464  1.00 64.48      A    N  
ATOM   3088  CZ  ARG A 422     -47.522  25.029   4.426  1.00 62.91      A    C  
ATOM   3089  NH1 ARG A 422     -46.335  25.075   3.845  1.00 68.32      A    N  
ATOM   3090  NH2 ARG A 422     -48.444  24.212   3.956  1.00 63.40      A    N  
ATOM   3091  C   ARG A 422     -48.803  30.127   8.295  1.00 58.13      A    C  
ATOM   3092  O   ARG A 422     -47.901  30.331   9.144  1.00 56.71      A    O  
ATOM   3093  N   HIS A 423     -49.227  31.060   7.435  1.00 57.14      A    N  
ATOM   3094  CA  HIS A 423     -48.545  32.370   7.254  1.00 54.99      A    C  
ATOM   3095  CB  HIS A 423     -48.305  32.630   5.773  1.00 54.60      A    C  
ATOM   3096  CG  HIS A 423     -47.166  31.818   5.269  1.00 55.06      A    C  
ATOM   3097  ND1 HIS A 423     -47.354  30.616   4.625  1.00 56.35      A    N  
ATOM   3098  CE1 HIS A 423     -46.180  30.106   4.311  1.00 58.03      A    C  
ATOM   3099  NE2 HIS A 423     -45.230  30.936   4.761  1.00 56.30      A    N  
ATOM   3100  CD2 HIS A 423     -45.832  32.000   5.370  1.00 52.42      A    C  
ATOM   3101  C   HIS A 423     -49.293  33.510   7.946  1.00 53.55      A    C  
ATOM   3102  O   HIS A 423     -48.783  34.640   7.904  1.00 53.07      A    O  
ATOM   3103  N   GLN A 424     -50.413  33.228   8.612  1.00 53.83      A    N  
ATOM   3104  CA  GLN A 424     -51.101  34.253   9.435  1.00 52.78      A    C  
ATOM   3105  CB  GLN A 424     -52.416  33.735  10.010  1.00 53.59      A    C  
ATOM   3106  CG  GLN A 424     -53.432  34.847  10.229  1.00 54.94      A    C  
ATOM   3107  CD  GLN A 424     -54.665  34.342  10.931  1.00 55.87      A    C  
ATOM   3108  OE1 GLN A 424     -54.711  33.202  11.390  1.00 59.30      A    O  
ATOM   3109  NE2 GLN A 424     -55.674  35.192  11.021  1.00 56.63      A    N  
ATOM   3110  C   GLN A 424     -50.142  34.699  10.543  1.00 52.17      A    C  
ATOM   3111  O   GLN A 424     -49.333  33.862  11.014  1.00 47.96      A    O  
ATOM   3112  N   THR A 425     -50.218  35.978  10.913  1.00 49.95      A    N  
ATOM   3113  CA  THR A 425     -49.335  36.615  11.919  1.00 50.06      A    C  
ATOM   3114  CB  THR A 425     -48.769  37.945  11.417  1.00 49.11      A    C  
ATOM   3115  OG1 THR A 425     -49.881  38.807  11.177  1.00 47.99      A    O  
ATOM   3116  CG2 THR A 425     -47.915  37.781  10.181  1.00 50.08      A    C  
ATOM   3117  C   THR A 425     -50.119  36.834  13.211  1.00 53.19      A    C  
ATOM   3118  O   THR A 425     -51.347  36.584  13.218  1.00 51.41      A    O  
ATOM   3119  N   ASP A 426     -49.413  37.291  14.247  1.00 55.06      A    N  
ATOM   3120  CA  ASP A 426     -49.974  37.607  15.586  1.00 57.25      A    C  
ATOM   3121  CB  ASP A 426     -48.875  38.043  16.557  1.00 60.75      A    C  
ATOM   3122  CG  ASP A 426     -47.893  36.944  16.936  1.00 65.08      A    C  
ATOM   3123  OD1 ASP A 426     -48.105  35.782  16.514  1.00 66.43      A    O  
ATOM   3124  OD2 ASP A 426     -46.919  37.260  17.655  1.00 66.33      A    O  
ATOM   3125  C   ASP A 426     -51.035  38.703  15.456  1.00 56.49      A    C  
ATOM   3126  O   ASP A 426     -52.019  38.650  16.209  1.00 60.90      A    O  
ATOM   3127  N   SER A 427     -50.831  39.664  14.551  1.00 57.03      A    N  
ATOM   3128  CA  SER A 427     -51.752  40.809  14.311  1.00 54.54      A    C  
ATOM   3129  CB  SER A 427     -51.117  41.805  13.382  1.00 54.76      A    C  
ATOM   3130  OG  SER A 427     -50.599  41.157  12.229  1.00 53.91      A    O  
ATOM   3131  C   SER A 427     -53.112  40.319  13.779  1.00 53.48      A    C  
ATOM   3132  O   SER A 427     -54.113  41.043  13.967  1.00 51.46      A    O  
ATOM   3133  N   GLY A 428     -53.152  39.140  13.146  1.00 51.08      A    N  
ATOM   3134  CA  GLY A 428     -54.380  38.530  12.599  1.00 52.25      A    C  
ATOM   3135  C   GLY A 428     -54.401  38.591  11.084  1.00 53.67      A    C  
ATOM   3136  O   GLY A 428     -55.262  37.918  10.478  1.00 51.60      A    O  
ATOM   3137  N   GLY A 429     -53.474  39.361  10.505  1.00 54.63      A    N  
ATOM   3138  CA  GLY A 429     -53.365  39.602   9.055  1.00 53.88      A    C  
ATOM   3139  C   GLY A 429     -52.254  38.785   8.426  1.00 52.31      A    C  
ATOM   3140  O   GLY A 429     -51.529  38.086   9.161  1.00 48.21      A    O  
ATOM   3141  N   TRP A 430     -52.095  38.959   7.114  1.00 52.32      A    N  
ATOM   3142  CA  TRP A 430     -51.105  38.201   6.321  1.00 52.22      A    C  
ATOM   3143  CB  TRP A 430     -51.851  37.235   5.415  1.00 52.99      A    C  
ATOM   3144  CG  TRP A 430     -52.626  36.105   6.014  1.00 52.35      A    C  
ATOM   3145  CD1 TRP A 430     -52.251  34.797   6.020  1.00 54.24      A    C  
ATOM   3146  NE1 TRP A 430     -53.233  34.028   6.576  1.00 53.11      A    N  
ATOM   3147  CE2 TRP A 430     -54.295  34.817   6.909  1.00 52.41      A    C  
ATOM   3148  CD2 TRP A 430     -53.955  36.140   6.567  1.00 50.65      A    C  
ATOM   3149  CE3 TRP A 430     -54.897  37.144   6.800  1.00 53.77      A    C  
ATOM   3150  CZ3 TRP A 430     -56.101  36.814   7.379  1.00 58.50      A    C  
ATOM   3151  CH2 TRP A 430     -56.403  35.498   7.723  1.00 56.52      A    C  
ATOM   3152  CZ2 TRP A 430     -55.512  34.479   7.493  1.00 53.30      A    C  
ATOM   3153  C   TRP A 430     -50.339  39.172   5.427  1.00 52.99      A    C  
ATOM   3154  O   TRP A 430     -50.830  40.289   5.218  1.00 55.69      A    O  
ATOM   3155  N   GLY A 431     -49.212  38.733   4.864  1.00 52.14      A    N  
ATOM   3156  CA  GLY A 431     -48.406  39.603   3.986  1.00 49.42      A    C  
ATOM   3157  C   GLY A 431     -47.172  38.938   3.412  1.00 46.63      A    C  
ATOM   3158  O   GLY A 431     -46.617  38.064   4.085  1.00 42.61      A    O  
ATOM   3159  N   MET A 432     -46.758  39.350   2.210  1.00 44.90      A    N  
ATOM   3160  CA  MET A 432     -45.512  38.815   1.596  1.00 45.03      A    C  
ATOM   3161  CB  MET A 432     -45.295  39.323   0.167  1.00 43.61      A    C  
ATOM   3162  CG  MET A 432     -45.106  40.814   0.010  1.00 44.20      A    C  
ATOM   3163  SD  MET A 432     -44.999  41.223  -1.749  1.00 43.27      A    S  
ATOM   3164  CE  MET A 432     -44.067  42.751  -1.681  1.00 41.66      A    C  
ATOM   3165  C   MET A 432     -44.333  39.204   2.482  1.00 47.83      A    C  
ATOM   3166  O   MET A 432     -43.286  38.559   2.366  1.00 55.09      A    O  
ATOM   3167  N   ALA A 433     -44.516  40.193   3.349  1.00 46.71      A    N  
ATOM   3168  CA  ALA A 433     -43.476  40.577   4.332  1.00 46.55      A    C  
ATOM   3169  CB  ALA A 433     -42.538  41.591   3.727  1.00 46.42      A    C  
ATOM   3170  C   ALA A 433     -44.195  41.125   5.566  1.00 48.42      A    C  
ATOM   3171  O   ALA A 433     -44.591  40.310   6.423  1.00 46.17      A    O  
ATOM   3172  N   GLU A 434     -44.371  42.447   5.645  1.00 50.73      A    N  
ATOM   3173  CA  GLU A 434     -45.169  43.033   6.755  1.00 53.55      A    C  
ATOM   3174  CB  GLU A 434     -44.830  44.513   6.933  1.00 56.65      A    C  
ATOM   3175  CG  GLU A 434     -44.526  44.894   8.371  1.00 56.89      A    C  
ATOM   3176  CD  GLU A 434     -43.585  43.953   9.104  1.00 56.24      A    C  
ATOM   3177  OE1 GLU A 434     -42.401  43.880   8.715  1.00 55.71      A    O  
ATOM   3178  OE2 GLU A 434     -44.035  43.300  10.067  1.00 51.83      A    O  
ATOM   3179  C   GLU A 434     -46.651  42.827   6.421  1.00 55.09      A    C  
ATOM   3180  O   GLU A 434     -47.008  42.950   5.237  1.00 61.50      A    O  
ATOM   3181  N   PRO A 435     -47.542  42.480   7.375  1.00 55.96      A    N  
ATOM   3182  CA  PRO A 435     -48.963  42.350   7.055  1.00 53.48      A    C  
ATOM   3183  CB  PRO A 435     -49.616  41.927   8.381  1.00 54.03      A    C  
ATOM   3184  CG  PRO A 435     -48.564  42.223   9.430  1.00 56.43      A    C  
ATOM   3185  CD  PRO A 435     -47.242  41.989   8.726  1.00 57.66      A    C  
ATOM   3186  C   PRO A 435     -49.568  43.666   6.552  1.00 48.59      A    C  
ATOM   3187  O   PRO A 435     -49.036  44.726   6.849  1.00 44.88      A    O  
ATOM   3188  N   SER A 436     -50.657  43.559   5.792  1.00 47.57      A    N  
ATOM   3189  CA  SER A 436     -51.341  44.712   5.150  1.00 45.56      A    C  
ATOM   3190  CB  SER A 436     -50.670  45.076   3.850  1.00 43.21      A    C  
ATOM   3191  OG  SER A 436     -50.876  44.079   2.861  1.00 42.06      A    O  
ATOM   3192  C   SER A 436     -52.827  44.411   4.974  1.00 45.82      A    C  
ATOM   3193  O   SER A 436     -53.237  43.247   4.994  1.00 44.72      A    O  
ATOM   3194  N   PRO A 437     -53.683  45.453   4.859  1.00 45.02      A    N  
ATOM   3195  CA  PRO A 437     -55.115  45.251   4.634  1.00 46.70      A    C  
ATOM   3196  CB  PRO A 437     -55.716  46.662   4.793  1.00 45.78      A    C  
ATOM   3197  CG  PRO A 437     -54.655  47.433   5.551  1.00 45.55      A    C  
ATOM   3198  CD  PRO A 437     -53.346  46.876   5.034  1.00 45.48      A    C  
ATOM   3199  C   PRO A 437     -55.474  44.679   3.253  1.00 47.95      A    C  
ATOM   3200  O   PRO A 437     -56.495  44.021   3.153  1.00 52.88      A    O  
ATOM   3201  N   GLU A 438     -54.669  44.942   2.223  1.00 46.80      A    N  
ATOM   3202  CA  GLU A 438     -54.966  44.423   0.864  1.00 46.86      A    C  
ATOM   3203  CB  GLU A 438     -54.118  45.086  -0.218  1.00 43.07      A    C  
ATOM   3204  CG  GLU A 438     -54.251  44.391  -1.558  1.00 40.74      A    C  
ATOM   3205  CD  GLU A 438     -53.697  45.193  -2.712  1.00 39.91      A    C  
ATOM   3206  OE1 GLU A 438     -52.815  46.033  -2.465  1.00 39.40      A    O  
ATOM   3207  OE2 GLU A 438     -54.159  44.982  -3.842  1.00 39.98      A    O  
ATOM   3208  C   GLU A 438     -54.725  42.913   0.874  1.00 47.99      A    C  
ATOM   3209  O   GLU A 438     -55.634  42.166   0.444  1.00 48.15      A    O  
ATOM   3210  N   GLU A 439     -53.543  42.503   1.342  1.00 45.44      A    N  
ATOM   3211  CA  GLU A 439     -53.110  41.082   1.363  1.00 46.43      A    C  
ATOM   3212  CB  GLU A 439     -51.623  40.953   1.674  1.00 44.65      A    C  
ATOM   3213  CG  GLU A 439     -50.732  41.259   0.497  1.00 43.74      A    C  
ATOM   3214  CD  GLU A 439     -49.308  41.516   0.947  1.00 44.64      A    C  
ATOM   3215  OE1 GLU A 439     -49.138  42.377   1.835  1.00 44.47      A    O  
ATOM   3216  OE2 GLU A 439     -48.381  40.824   0.456  1.00 41.34      A    O  
ATOM   3217  C   GLU A 439     -53.886  40.298   2.422  1.00 44.68      A    C  
ATOM   3218  O   GLU A 439     -53.998  39.070   2.262  1.00 41.46      A    O  
ATOM   3219  N   THR A 440     -54.342  40.959   3.486  1.00 44.83      A    N  
ATOM   3220  CA  THR A 440     -55.158  40.305   4.539  1.00 46.01      A    C  
ATOM   3221  CB  THR A 440     -55.233  41.126   5.831  1.00 44.47      A    C  
ATOM   3222  OG1 THR A 440     -53.913  41.296   6.349  1.00 45.48      A    O  
ATOM   3223  CG2 THR A 440     -56.097  40.463   6.880  1.00 43.84      A    C  
ATOM   3224  C   THR A 440     -56.537  40.030   3.937  1.00 46.46      A    C  
ATOM   3225  O   THR A 440     -57.070  38.924   4.162  1.00 51.93      A    O  
ATOM   3226  N   ALA A 441     -57.063  40.983   3.165  1.00 45.67      A    N  
ATOM   3227  CA  ALA A 441     -58.396  40.885   2.526  1.00 44.56      A    C  
ATOM   3228  CB  ALA A 441     -58.800  42.203   1.917  1.00 45.10      A    C  
ATOM   3229  C   ALA A 441     -58.376  39.764   1.481  1.00 43.92      A    C  
ATOM   3230  O   ALA A 441     -59.451  39.169   1.237  1.00 43.65      A    O  
ATOM   3231  N   TYR A 442     -57.206  39.487   0.892  1.00 42.32      A    N  
ATOM   3232  CA  TYR A 442     -57.013  38.408  -0.113  1.00 40.58      A    C  
ATOM   3233  CB  TYR A 442     -55.727  38.631  -0.915  1.00 38.82      A    C  
ATOM   3234  CG  TYR A 442     -55.781  39.745  -1.939  1.00 40.28      A    C  
ATOM   3235  CD1 TYR A 442     -56.959  40.078  -2.600  1.00 41.72      A    C  
ATOM   3236  CE1 TYR A 442     -57.010  41.092  -3.545  1.00 39.05      A    C  
ATOM   3237  CZ  TYR A 442     -55.863  41.801  -3.861  1.00 38.53      A    C  
ATOM   3238  OH  TYR A 442     -55.905  42.803  -4.793  1.00 35.45      A    O  
ATOM   3239  CE2 TYR A 442     -54.674  41.475  -3.232  1.00 37.43      A    C  
ATOM   3240  CD2 TYR A 442     -54.641  40.457  -2.288  1.00 38.61      A    C  
ATOM   3241  C   TYR A 442     -57.092  37.036   0.578  1.00 41.16      A    C  
ATOM   3242  O   TYR A 442     -57.859  36.173   0.091  1.00 35.80      A    O  
ATOM   3243  N   ALA A 443     -56.343  36.845   1.671  1.00 42.93      A    N  
ATOM   3244  CA  ALA A 443     -56.282  35.590   2.460  1.00 45.68      A    C  
ATOM   3245  CB  ALA A 443     -55.286  35.733   3.582  1.00 46.63      A    C  
ATOM   3246  C   ALA A 443     -57.674  35.249   3.008  1.00 48.25      A    C  
ATOM   3247  O   ALA A 443     -58.159  34.129   2.770  1.00 47.02      A    O  
ATOM   3248  N   VAL A 444     -58.278  36.201   3.717  1.00 49.73      A    N  
ATOM   3249  CA  VAL A 444     -59.626  36.087   4.349  1.00 50.42      A    C  
ATOM   3250  CB  VAL A 444     -59.942  37.356   5.166  1.00 50.50      A    C  
ATOM   3251  CG1 VAL A 444     -61.120  38.135   4.601  1.00 49.05      A    C  
ATOM   3252  CG2 VAL A 444     -60.147  37.031   6.638  1.00 51.81      A    C  
ATOM   3253  C   VAL A 444     -60.687  35.810   3.274  1.00 51.05      A    C  
ATOM   3254  O   VAL A 444     -61.684  35.126   3.582  1.00 54.94      A    O  
ATOM   3255  N   MET A 445     -60.492  36.349   2.069  1.00 50.72      A    N  
ATOM   3256  CA  MET A 445     -61.384  36.130   0.897  1.00 46.45      A    C  
ATOM   3257  CB  MET A 445     -61.004  37.039  -0.274  1.00 47.52      A    C  
ATOM   3258  CG  MET A 445     -61.941  38.209  -0.487  1.00 46.73      A    C  
ATOM   3259  SD  MET A 445     -61.196  39.385  -1.645  1.00 44.11      A    S  
ATOM   3260  CE  MET A 445     -62.670  40.239  -2.180  1.00 46.02      A    C  
ATOM   3261  C   MET A 445     -61.256  34.681   0.431  1.00 44.21      A    C  
ATOM   3262  O   MET A 445     -62.287  34.066   0.094  1.00 41.43      A    O  
ATOM   3263  N   ALA A 446     -60.019  34.189   0.365  1.00 45.34      A    N  
ATOM   3264  CA  ALA A 446     -59.678  32.832  -0.112  1.00 45.58      A    C  
ATOM   3265  CB  ALA A 446     -58.205  32.728  -0.411  1.00 45.76      A    C  
ATOM   3266  C   ALA A 446     -60.116  31.819   0.943  1.00 49.38      A    C  
ATOM   3267  O   ALA A 446     -60.576  30.726   0.544  1.00 53.46      A    O  
ATOM   3268  N   LEU A 447     -59.985  32.176   2.224  1.00 50.69      A    N  
ATOM   3269  CA  LEU A 447     -60.448  31.343   3.367  1.00 49.53      A    C  
ATOM   3270  CB  LEU A 447     -59.938  31.947   4.678  1.00 48.23      A    C  
ATOM   3271  CG  LEU A 447     -58.424  31.858   4.848  1.00 47.71      A    C  
ATOM   3272  CD1 LEU A 447     -58.006  32.140   6.277  1.00 46.88      A    C  
ATOM   3273  CD2 LEU A 447     -57.920  30.496   4.414  1.00 49.46      A    C  
ATOM   3274  C   LEU A 447     -61.975  31.245   3.336  1.00 48.30      A    C  
ATOM   3275  O   LEU A 447     -62.498  30.128   3.464  1.00 50.10      A    O  
ATOM   3276  N   ASP A 448     -62.682  32.347   3.119  1.00 48.86      A    N  
ATOM   3277  CA  ASP A 448     -64.164  32.310   3.143  1.00 49.06      A    C  
ATOM   3278  CB  ASP A 448     -64.774  33.666   2.803  1.00 49.86      A    C  
ATOM   3279  CG  ASP A 448     -66.287  33.690   2.721  1.00 51.80      A    C  
ATOM   3280  OD1 ASP A 448     -66.933  33.287   3.697  1.00 52.57      A    O  
ATOM   3281  OD2 ASP A 448     -66.803  34.131   1.683  1.00 51.73      A    O  
ATOM   3282  C   ASP A 448     -64.632  31.248   2.163  1.00 49.47      A    C  
ATOM   3283  O   ASP A 448     -65.463  30.421   2.545  1.00 51.97      A    O  
ATOM   3284  N   LEU A 449     -64.096  31.278   0.952  1.00 48.17      A    N  
ATOM   3285  CA  LEU A 449     -64.536  30.312  -0.091  1.00 48.41      A    C  
ATOM   3286  CB  LEU A 449     -63.806  30.585  -1.407  1.00 46.52      A    C  
ATOM   3287  CG  LEU A 449     -64.108  31.938  -2.044  1.00 45.03      A    C  
ATOM   3288  CD1 LEU A 449     -63.051  32.291  -3.067  1.00 43.11      A    C  
ATOM   3289  CD2 LEU A 449     -65.490  31.955  -2.671  1.00 44.26      A    C  
ATOM   3290  C   LEU A 449     -64.297  28.872   0.389  1.00 49.27      A    C  
ATOM   3291  O   LEU A 449     -65.120  28.013   0.036  1.00 49.88      A    O  
ATOM   3292  N   PHE A 450     -63.239  28.623   1.172  1.00 48.78      A    N  
ATOM   3293  CA  PHE A 450     -62.918  27.286   1.752  1.00 51.25      A    C  
ATOM   3294  CB  PHE A 450     -61.506  27.236   2.343  1.00 51.86      A    C  
ATOM   3295  CG  PHE A 450     -60.425  26.969   1.328  1.00 54.95      A    C  
ATOM   3296  CD1 PHE A 450     -60.315  25.729   0.717  1.00 54.86      A    C  
ATOM   3297  CE1 PHE A 450     -59.316  25.486  -0.213  1.00 56.67      A    C  
ATOM   3298  CZ  PHE A 450     -58.416  26.478  -0.538  1.00 53.70      A    C  
ATOM   3299  CD2 PHE A 450     -59.519  27.958   0.981  1.00 53.58      A    C  
ATOM   3300  CE2 PHE A 450     -58.515  27.711   0.058  1.00 51.45      A    C  
ATOM   3301  C   PHE A 450     -63.941  26.915   2.831  1.00 50.78      A    C  
ATOM   3302  O   PHE A 450     -64.613  25.880   2.686  1.00 48.23      A    O  
ATOM   3303  N   ALA A 451     -64.053  27.741   3.873  1.00 49.80      A    N  
ATOM   3304  CA  ALA A 451     -65.006  27.552   4.993  1.00 52.42      A    C  
ATOM   3305  CB  ALA A 451     -65.044  28.776   5.875  1.00 51.50      A    C  
ATOM   3306  C   ALA A 451     -66.400  27.224   4.443  1.00 53.55      A    C  
ATOM   3307  O   ALA A 451     -67.039  26.293   4.972  1.00 54.40      A    O  
ATOM   3308  N   SER A 452     -66.853  27.947   3.414  1.00 52.19      A    N  
ATOM   3309  CA  SER A 452     -68.236  27.832   2.884  1.00 50.62      A    C  
ATOM   3310  CB  SER A 452     -68.696  29.113   2.209  1.00 50.78      A    C  
ATOM   3311  OG  SER A 452     -68.749  28.977   0.797  1.00 48.39      A    O  
ATOM   3312  C   SER A 452     -68.348  26.613   1.959  1.00 52.91      A    C  
ATOM   3313  O   SER A 452     -69.427  26.447   1.364  1.00 57.85      A    O  
ATOM   3314  N   ARG A 453     -67.298  25.792   1.824  1.00 51.37      A    N  
ATOM   3315  CA  ARG A 453     -67.372  24.537   1.026  1.00 55.68      A    C  
ATOM   3316  CB  ARG A 453     -66.160  24.375   0.107  1.00 59.15      A    C  
ATOM   3317  CG  ARG A 453     -66.104  25.401  -1.014  1.00 63.08      A    C  
ATOM   3318  CD  ARG A 453     -65.827  24.793  -2.376  1.00 66.19      A    C  
ATOM   3319  NE  ARG A 453     -67.000  24.814  -3.244  1.00 68.91      A    N  
ATOM   3320  CZ  ARG A 453     -67.464  25.891  -3.880  1.00 69.76      A    C  
ATOM   3321  NH1 ARG A 453     -66.864  27.065  -3.744  1.00 72.79      A    N  
ATOM   3322  NH2 ARG A 453     -68.537  25.794  -4.648  1.00 66.27      A    N  
ATOM   3323  C   ARG A 453     -67.506  23.331   1.960  1.00 56.49      A    C  
ATOM   3324  O   ARG A 453     -68.297  22.422   1.630  1.00 56.25      A    O  
ATOM   3325  N   GLY A 454     -66.727  23.313   3.044  1.00 56.26      A    N  
ATOM   3326  CA  GLY A 454     -66.842  22.333   4.139  1.00 59.90      A    C  
ATOM   3327  C   GLY A 454     -65.655  21.392   4.198  1.00 59.91      A    C  
ATOM   3328  O   GLY A 454     -64.675  21.614   3.454  1.00 55.64      A    O  
ATOM   3329  N   GLY A 455     -65.743  20.395   5.081  1.00 59.63      A    N  
ATOM   3330  CA  GLY A 455     -64.806  19.260   5.142  1.00 61.78      A    C  
ATOM   3331  C   GLY A 455     -63.527  19.618   5.869  1.00 64.71      A    C  
ATOM   3332  O   GLY A 455     -63.434  20.739   6.410  1.00 65.79      A    O  
ATOM   3333  N   LYS A 456     -62.572  18.687   5.864  1.00 68.79      A    N  
ATOM   3334  CA  LYS A 456     -61.277  18.809   6.580  1.00 70.66      A    C  
ATOM   3335  CB  LYS A 456     -60.294  17.724   6.128  1.00 72.12      A    C  
ATOM   3336  CG  LYS A 456     -59.343  17.240   7.215  1.00 72.38      A    C  
ATOM   3337  CD  LYS A 456     -58.001  16.766   6.692  1.00 72.85      A    C  
ATOM   3338  CE  LYS A 456     -57.110  16.231   7.793  1.00 72.46      A    C  
ATOM   3339  NZ  LYS A 456     -55.901  15.559   7.260  1.00 69.78      A    N  
ATOM   3340  C   LYS A 456     -60.721  20.213   6.328  1.00 72.00      A    C  
ATOM   3341  O   LYS A 456     -60.756  20.658   5.161  1.00 77.26      A    O  
ATOM   3342  N   GLY A 457     -60.286  20.895   7.393  1.00 69.16      A    N  
ATOM   3343  CA  GLY A 457     -59.640  22.219   7.315  1.00 64.99      A    C  
ATOM   3344  C   GLY A 457     -60.632  23.368   7.363  1.00 61.50      A    C  
ATOM   3345  O   GLY A 457     -60.223  24.466   7.804  1.00 58.25      A    O  
ATOM   3346  N   ALA A 458     -61.879  23.148   6.927  1.00 59.38      A    N  
ATOM   3347  CA  ALA A 458     -62.874  24.222   6.684  1.00 59.61      A    C  
ATOM   3348  CB  ALA A 458     -64.160  23.648   6.146  1.00 57.32      A    C  
ATOM   3349  C   ALA A 458     -63.118  25.053   7.956  1.00 63.09      A    C  
ATOM   3350  O   ALA A 458     -63.374  26.268   7.817  1.00 66.48      A    O  
ATOM   3351  N   GLU A 459     -63.060  24.442   9.145  1.00 63.05      A    N  
ATOM   3352  CA  GLU A 459     -63.368  25.136  10.429  1.00 65.58      A    C  
ATOM   3353  CB  GLU A 459     -63.872  24.160  11.497  1.00 66.50      A    C  
ATOM   3354  CG  GLU A 459     -62.905  23.042  11.832  1.00 69.07      A    C  
ATOM   3355  CD  GLU A 459     -61.876  23.354  12.905  1.00 71.45      A    C  
ATOM   3356  OE1 GLU A 459     -61.866  24.499  13.410  1.00 70.13      A    O  
ATOM   3357  OE2 GLU A 459     -61.084  22.445  13.235  1.00 69.10      A    O  
ATOM   3358  C   GLU A 459     -62.151  25.944  10.901  1.00 66.01      A    C  
ATOM   3359  O   GLU A 459     -62.360  26.986  11.562  1.00 71.36      A    O  
ATOM   3360  N   GLU A 460     -60.935  25.499  10.574  1.00 64.05      A    N  
ATOM   3361  CA  GLU A 460     -59.684  26.271  10.820  1.00 60.71      A    C  
ATOM   3362  CB  GLU A 460     -58.456  25.387  10.613  1.00 62.56      A    C  
ATOM   3363  CG  GLU A 460     -58.459  24.148  11.485  1.00 65.18      A    C  
ATOM   3364  CD  GLU A 460     -58.084  22.871  10.759  1.00 65.55      A    C  
ATOM   3365  OE1 GLU A 460     -56.874  22.600  10.624  1.00 69.56      A    O  
ATOM   3366  OE2 GLU A 460     -59.010  22.153  10.326  1.00 67.59      A    O  
ATOM   3367  C   GLU A 460     -59.629  27.480   9.879  1.00 58.82      A    C  
ATOM   3368  O   GLU A 460     -59.000  28.486  10.250  1.00 64.27      A    O  
ATOM   3369  N   CYS A 461     -60.242  27.382   8.698  1.00 55.75      A    N  
ATOM   3370  CA  CYS A 461     -60.303  28.496   7.715  1.00 55.45      A    C  
ATOM   3371  CB  CYS A 461     -60.877  28.053   6.375  1.00 53.58      A    C  
ATOM   3372  SG  CYS A 461     -59.848  26.822   5.530  1.00 48.57      A    S  
ATOM   3373  C   CYS A 461     -61.126  29.643   8.305  1.00 57.41      A    C  
ATOM   3374  O   CYS A 461     -60.718  30.803   8.126  1.00 62.44      A    O  
ATOM   3375  N   ALA A 462     -62.231  29.324   8.986  1.00 58.81      A    N  
ATOM   3376  CA  ALA A 462     -63.169  30.310   9.577  1.00 58.17      A    C  
ATOM   3377  CB  ALA A 462     -64.493  29.664   9.893  1.00 60.02      A    C  
ATOM   3378  C   ALA A 462     -62.551  30.949  10.826  1.00 58.70      A    C  
ATOM   3379  O   ALA A 462     -62.651  32.184  10.942  1.00 60.29      A    O  
ATOM   3380  N   ALA A 463     -61.952  30.155  11.725  1.00 57.19      A    N  
ATOM   3381  CA  ALA A 463     -61.268  30.666  12.942  1.00 56.06      A    C  
ATOM   3382  CB  ALA A 463     -60.616  29.555  13.728  1.00 55.86      A    C  
ATOM   3383  C   ALA A 463     -60.241  31.711  12.502  1.00 54.33      A    C  
ATOM   3384  O   ALA A 463     -60.297  32.861  12.999  1.00 51.15      A    O  
ATOM   3385  N   ALA A 464     -59.382  31.325  11.556  1.00 53.06      A    N  
ATOM   3386  CA  ALA A 464     -58.394  32.202  10.886  1.00 52.65      A    C  
ATOM   3387  CB  ALA A 464     -57.834  31.509   9.673  1.00 52.54      A    C  
ATOM   3388  C   ALA A 464     -59.038  33.549  10.527  1.00 56.30      A    C  
ATOM   3389  O   ALA A 464     -58.374  34.592  10.731  1.00 55.70      A    O  
ATOM   3390  N   ILE A 465     -60.279  33.538  10.025  1.00 56.97      A    N  
ATOM   3391  CA  ILE A 465     -60.986  34.773   9.562  1.00 57.34      A    C  
ATOM   3392  CB  ILE A 465     -62.178  34.448   8.648  1.00 56.11      A    C  
ATOM   3393  CG1 ILE A 465     -61.711  33.787   7.350  1.00 58.77      A    C  
ATOM   3394  CG2 ILE A 465     -62.998  35.705   8.388  1.00 56.65      A    C  
ATOM   3395  CD1 ILE A 465     -62.820  33.152   6.549  1.00 60.59      A    C  
ATOM   3396  C   ILE A 465     -61.420  35.604  10.771  1.00 58.74      A    C  
ATOM   3397  O   ILE A 465     -61.155  36.822  10.765  1.00 59.44      A    O  
ATOM   3398  N   SER A 466     -62.077  34.977  11.751  1.00 59.35      A    N  
ATOM   3399  CA  SER A 466     -62.448  35.609  13.046  1.00 58.92      A    C  
ATOM   3400  CB  SER A 466     -63.002  34.598  14.025  1.00 61.61      A    C  
ATOM   3401  OG  SER A 466     -64.331  34.226  13.682  1.00 67.12      A    O  
ATOM   3402  C   SER A 466     -61.230  36.341  13.630  1.00 56.07      A    C  
ATOM   3403  O   SER A 466     -61.421  37.414  14.246  1.00 50.55      A    O  
ATOM   3404  N   ARG A 467     -60.029  35.782  13.449  1.00 52.52      A    N  
ATOM   3405  CA  ARG A 467     -58.771  36.372  13.974  1.00 53.91      A    C  
ATOM   3406  CB  ARG A 467     -57.614  35.379  13.893  1.00 55.54      A    C  
ATOM   3407  CG  ARG A 467     -57.788  34.129  14.739  1.00 54.44      A    C  
ATOM   3408  CD  ARG A 467     -56.900  33.042  14.171  1.00 56.17      A    C  
ATOM   3409  NE  ARG A 467     -56.873  31.859  15.011  1.00 57.04      A    N  
ATOM   3410  CZ  ARG A 467     -56.735  30.608  14.579  1.00 55.40      A    C  
ATOM   3411  NH1 ARG A 467     -56.623  30.336  13.287  1.00 56.90      A    N  
ATOM   3412  NH2 ARG A 467     -56.725  29.623  15.459  1.00 54.80      A    N  
ATOM   3413  C   ARG A 467     -58.395  37.620  13.172  1.00 56.48      A    C  
ATOM   3414  O   ARG A 467     -57.695  38.482  13.740  1.00 61.75      A    O  
ATOM   3415  N   ALA A 468     -58.805  37.702  11.903  1.00 53.55      A    N  
ATOM   3416  CA  ALA A 468     -58.537  38.872  11.034  1.00 55.45      A    C  
ATOM   3417  CB  ALA A 468     -58.804  38.551   9.581  1.00 56.76      A    C  
ATOM   3418  C   ALA A 468     -59.370  40.068  11.508  1.00 54.14      A    C  
ATOM   3419  O   ALA A 468     -58.946  41.219  11.270  1.00 54.60      A    O  
ATOM   3420  N   LYS A 469     -60.507  39.816  12.157  1.00 55.39      A    N  
ATOM   3421  CA  LYS A 469     -61.373  40.894  12.705  1.00 56.45      A    C  
ATOM   3422  CB  LYS A 469     -62.364  40.357  13.742  1.00 57.54      A    C  
ATOM   3423  CG  LYS A 469     -63.747  40.038  13.194  1.00 60.12      A    C  
ATOM   3424  CD  LYS A 469     -64.733  39.521  14.218  1.00 59.96      A    C  
ATOM   3425  CE  LYS A 469     -66.146  39.506  13.676  1.00 60.89      A    C  
ATOM   3426  NZ  LYS A 469     -67.105  38.938  14.652  1.00 62.97      A    N  
ATOM   3427  C   LYS A 469     -60.490  41.966  13.343  1.00 58.97      A    C  
ATOM   3428  O   LYS A 469     -60.615  43.151  12.960  1.00 59.80      A    O  
ATOM   3429  N   GLU A 470     -59.624  41.564  14.275  1.00 60.45      A    N  
ATOM   3430  CA  GLU A 470     -58.816  42.526  15.069  1.00 59.60      A    C  
ATOM   3431  CB  GLU A 470     -58.001  41.822  16.156  1.00 59.54      A    C  
ATOM   3432  CG  GLU A 470     -57.901  42.636  17.439  1.00 61.44      A    C  
ATOM   3433  CD  GLU A 470     -59.202  42.839  18.206  1.00 62.38      A    C  
ATOM   3434  OE1 GLU A 470     -60.239  42.279  17.791  1.00 66.63      A    O  
ATOM   3435  OE2 GLU A 470     -59.177  43.554  19.226  1.00 62.00      A    O  
ATOM   3436  C   GLU A 470     -57.951  43.351  14.109  1.00 57.98      A    C  
ATOM   3437  O   GLU A 470     -58.032  44.582  14.196  1.00 57.26      A    O  
ATOM   3438  N   PHE A 471     -57.212  42.700  13.199  1.00 57.37      A    N  
ATOM   3439  CA  PHE A 471     -56.252  43.352  12.265  1.00 57.80      A    C  
ATOM   3440  CB  PHE A 471     -55.668  42.357  11.255  1.00 57.83      A    C  
ATOM   3441  CG  PHE A 471     -54.622  42.970  10.360  1.00 57.09      A    C  
ATOM   3442  CD1 PHE A 471     -53.286  42.951  10.727  1.00 58.67      A    C  
ATOM   3443  CE1 PHE A 471     -52.318  43.546   9.929  1.00 59.15      A    C  
ATOM   3444  CZ  PHE A 471     -52.679  44.178   8.760  1.00 58.32      A    C  
ATOM   3445  CD2 PHE A 471     -54.974  43.617   9.183  1.00 56.65      A    C  
ATOM   3446  CE2 PHE A 471     -54.007  44.217   8.389  1.00 59.59      A    C  
ATOM   3447  C   PHE A 471     -56.931  44.516  11.523  1.00 57.85      A    C  
ATOM   3448  O   PHE A 471     -56.328  45.608  11.401  1.00 49.72      A    O  
ATOM   3449  N   PHE A 472     -58.147  44.280  11.026  1.00 59.96      A    N  
ATOM   3450  CA  PHE A 472     -58.897  45.223  10.155  1.00 61.66      A    C  
ATOM   3451  CB  PHE A 472     -60.014  44.497   9.407  1.00 59.47      A    C  
ATOM   3452  CG  PHE A 472     -59.588  43.931   8.079  1.00 55.90      A    C  
ATOM   3453  CD1 PHE A 472     -58.776  44.658   7.221  1.00 55.25      A    C  
ATOM   3454  CE1 PHE A 472     -58.370  44.127   6.008  1.00 54.99      A    C  
ATOM   3455  CZ  PHE A 472     -58.789  42.872   5.633  1.00 57.35      A    C  
ATOM   3456  CD2 PHE A 472     -59.999  42.670   7.688  1.00 56.12      A    C  
ATOM   3457  CE2 PHE A 472     -59.599  42.141   6.472  1.00 58.16      A    C  
ATOM   3458  C   PHE A 472     -59.464  46.383  10.975  1.00 66.32      A    C  
ATOM   3459  O   PHE A 472     -59.035  47.530  10.765  1.00 65.00      A    O  
ATOM   3460  N   LYS A 473     -60.410  46.092  11.870  1.00 70.81      A    N  
ATOM   3461  CA  LYS A 473     -61.023  47.101  12.779  1.00 73.90      A    C  
ATOM   3462  CB  LYS A 473     -62.000  46.445  13.766  1.00 76.32      A    C  
ATOM   3463  CG  LYS A 473     -63.481  46.539  13.411  1.00 74.45      A    C  
ATOM   3464  CD  LYS A 473     -64.096  47.918  13.632  1.00 73.98      A    C  
ATOM   3465  CE  LYS A 473     -65.480  47.835  14.244  1.00 70.55      A    C  
ATOM   3466  NZ  LYS A 473     -66.177  49.142  14.246  1.00 68.02      A    N  
ATOM   3467  C   LYS A 473     -59.927  47.874  13.532  1.00 72.93      A    C  
ATOM   3468  O   LYS A 473     -60.250  48.962  14.067  1.00 70.44      A    O  
ATOM   3469  N   ASP A 474     -58.692  47.352  13.586  1.00 71.83      A    N  
ATOM   3470  CA  ASP A 474     -57.572  48.009  14.313  1.00 68.83      A    C  
ATOM   3471  CB  ASP A 474     -56.426  47.050  14.655  1.00 71.17      A    C  
ATOM   3472  CG  ASP A 474     -55.768  47.375  15.990  1.00 70.83      A    C  
ATOM   3473  OD1 ASP A 474     -54.545  47.628  16.007  1.00 68.59      A    O  
ATOM   3474  OD2 ASP A 474     -56.487  47.373  17.008  1.00 72.29      A    O  
ATOM   3475  C   ASP A 474     -57.089  49.198  13.485  1.00 65.77      A    C  
ATOM   3476  O   ASP A 474     -57.930  49.860  12.842  1.00 66.24      A    O  
ATOM   3477  N   GLU A 475     -55.783  49.460  13.500  1.00 65.31      A    N  
ATOM   3478  CA  GLU A 475     -55.245  50.765  13.056  1.00 69.40      A    C  
ATOM   3479  CB  GLU A 475     -53.727  50.821  13.219  1.00 68.15      A    C  
ATOM   3480  CG  GLU A 475     -53.177  52.237  13.205  1.00 69.68      A    C  
ATOM   3481  CD  GLU A 475     -53.531  53.085  14.420  1.00 69.95      A    C  
ATOM   3482  OE1 GLU A 475     -54.730  53.388  14.603  1.00 72.14      A    O  
ATOM   3483  OE2 GLU A 475     -52.606  53.445  15.186  1.00 59.22      A    O  
ATOM   3484  C   GLU A 475     -55.664  51.001  11.603  1.00 72.94      A    C  
ATOM   3485  O   GLU A 475     -55.856  50.013  10.856  1.00 72.06      A    O  
ATOM   3486  N   SER A 476     -55.841  52.269  11.238  1.00 74.20      A    N  
ATOM   3487  CA  SER A 476     -55.729  52.719   9.830  1.00 71.03      A    C  
ATOM   3488  CB  SER A 476     -56.334  54.061   9.596  1.00 68.37      A    C  
ATOM   3489  OG  SER A 476     -57.746  53.963   9.511  1.00 70.43      A    O  
ATOM   3490  C   SER A 476     -54.246  52.680   9.467  1.00 71.09      A    C  
ATOM   3491  O   SER A 476     -53.527  53.665   9.726  1.00 76.01      A    O  
ATOM   3492  N   ARG A 477     -53.828  51.526   8.952  1.00 67.40      A    N  
ATOM   3493  CA  ARG A 477     -52.476  51.254   8.411  1.00 61.54      A    C  
ATOM   3494  CB  ARG A 477     -52.189  49.749   8.424  1.00 64.16      A    C  
ATOM   3495  CG  ARG A 477     -52.987  48.971   9.462  1.00 64.93      A    C  
ATOM   3496  CD  ARG A 477     -52.631  47.500   9.520  1.00 67.06      A    C  
ATOM   3497  NE  ARG A 477     -53.449  46.815  10.517  1.00 66.33      A    N  
ATOM   3498  CZ  ARG A 477     -53.006  46.319  11.674  1.00 65.77      A    C  
ATOM   3499  NH1 ARG A 477     -51.727  46.397  12.007  1.00 63.36      A    N  
ATOM   3500  NH2 ARG A 477     -53.852  45.731  12.499  1.00 65.12      A    N  
ATOM   3501  C   ARG A 477     -52.439  51.790   6.983  1.00 57.26      A    C  
ATOM   3502  O   ARG A 477     -53.471  52.296   6.514  1.00 59.24      A    O  
ATOM   3503  N   GLU A 478     -51.309  51.638   6.305  1.00 52.59      A    N  
ATOM   3504  CA  GLU A 478     -51.133  52.128   4.919  1.00 51.01      A    C  
ATOM   3505  CB  GLU A 478     -49.875  52.978   4.794  1.00 53.09      A    C  
ATOM   3506  CG  GLU A 478     -49.579  53.826   6.012  1.00 54.01      A    C  
ATOM   3507  CD  GLU A 478     -48.199  54.457   5.971  1.00 54.90      A    C  
ATOM   3508  OE1 GLU A 478     -47.325  53.934   5.236  1.00 52.04      A    O  
ATOM   3509  OE2 GLU A 478     -48.008  55.475   6.658  1.00 59.19      A    O  
ATOM   3510  C   GLU A 478     -51.047  50.945   3.955  1.00 50.26      A    C  
ATOM   3511  O   GLU A 478     -50.745  49.814   4.384  1.00 54.00      A    O  
ATOM   3512  N   ASN A 479     -51.295  51.233   2.684  1.00 46.87      A    N  
ATOM   3513  CA  ASN A 479     -51.335  50.233   1.598  1.00 44.93      A    C  
ATOM   3514  CB  ASN A 479     -52.486  50.526   0.643  1.00 47.20      A    C  
ATOM   3515  CG  ASN A 479     -53.837  50.437   1.321  1.00 49.67      A    C  
ATOM   3516  OD1 ASN A 479     -54.057  49.596   2.194  1.00 52.01      A    O  
ATOM   3517  ND2 ASN A 479     -54.758  51.293   0.912  1.00 51.94      A    N  
ATOM   3518  C   ASN A 479     -49.975  50.204   0.913  1.00 43.19      A    C  
ATOM   3519  O   ASN A 479     -49.645  51.081   0.117  1.00 46.08      A    O  
ATOM   3520  N   PRO A 480     -49.149  49.171   1.172  1.00 39.19      A    N  
ATOM   3521  CA  PRO A 480     -47.947  48.968   0.372  1.00 39.15      A    C  
ATOM   3522  CB  PRO A 480     -47.338  47.690   0.967  1.00 39.40      A    C  
ATOM   3523  CG  PRO A 480     -48.530  46.980   1.579  1.00 38.67      A    C  
ATOM   3524  CD  PRO A 480     -49.363  48.101   2.161  1.00 37.82      A    C  
ATOM   3525  C   PRO A 480     -48.340  48.775  -1.090  1.00 40.34      A    C  
ATOM   3526  O   PRO A 480     -49.408  48.230  -1.368  1.00 38.26      A    O  
ATOM   3527  N   PRO A 481     -47.494  49.225  -2.049  1.00 41.90      A    N  
ATOM   3528  CA  PRO A 481     -47.756  49.055  -3.479  1.00 41.71      A    C  
ATOM   3529  CB  PRO A 481     -46.878  50.153  -4.091  1.00 43.94      A    C  
ATOM   3530  CG  PRO A 481     -45.664  50.198  -3.177  1.00 42.26      A    C  
ATOM   3531  CD  PRO A 481     -46.228  49.939  -1.796  1.00 42.48      A    C  
ATOM   3532  C   PRO A 481     -47.325  47.672  -3.992  1.00 42.36      A    C  
ATOM   3533  O   PRO A 481     -46.144  47.399  -4.018  1.00 43.94      A    O  
ATOM   3534  N   LEU A 482     -48.287  46.834  -4.383  1.00 42.38      A    N  
ATOM   3535  CA  LEU A 482     -48.058  45.400  -4.716  1.00 42.91      A    C  
ATOM   3536  CB  LEU A 482     -49.028  44.545  -3.899  1.00 42.31      A    C  
ATOM   3537  CG  LEU A 482     -48.976  44.800  -2.396  1.00 43.75      A    C  
ATOM   3538  CD1 LEU A 482     -50.186  44.209  -1.699  1.00 43.20      A    C  
ATOM   3539  CD2 LEU A 482     -47.685  44.255  -1.799  1.00 44.07      A    C  
ATOM   3540  C   LEU A 482     -48.262  45.154  -6.210  1.00 42.83      A    C  
ATOM   3541  O   LEU A 482     -47.815  44.094  -6.708  1.00 40.47      A    O  
ATOM   3542  N   TRP A 483     -48.933  46.086  -6.885  1.00 42.58      A    N  
ATOM   3543  CA  TRP A 483     -49.256  45.970  -8.327  1.00 42.86      A    C  
ATOM   3544  CB  TRP A 483     -50.496  46.791  -8.671  1.00 41.48      A    C  
ATOM   3545  CG  TRP A 483     -51.687  46.259  -7.939  1.00 42.12      A    C  
ATOM   3546  CD1 TRP A 483     -51.938  46.363  -6.603  1.00 41.61      A    C  
ATOM   3547  NE1 TRP A 483     -53.101  45.717  -6.287  1.00 41.07      A    N  
ATOM   3548  CE2 TRP A 483     -53.624  45.157  -7.421  1.00 41.52      A    C  
ATOM   3549  CD2 TRP A 483     -52.748  45.457  -8.484  1.00 40.37      A    C  
ATOM   3550  CE3 TRP A 483     -53.048  44.979  -9.761  1.00 38.92      A    C  
ATOM   3551  CZ3 TRP A 483     -54.189  44.229  -9.934  1.00 41.92      A    C  
ATOM   3552  CH2 TRP A 483     -55.043  43.947  -8.868  1.00 41.26      A    C  
ATOM   3553  CZ2 TRP A 483     -54.776  44.394  -7.597  1.00 41.09      A    C  
ATOM   3554  C   TRP A 483     -48.018  46.383  -9.103  1.00 43.43      A    C  
ATOM   3555  O   TRP A 483     -47.210  47.137  -8.530  1.00 40.87      A    O  
ATOM   3556  N   MET A 484     -47.864  45.852 -10.317  1.00 44.50      A    N  
ATOM   3557  CA  MET A 484     -46.616  45.979 -11.103  1.00 45.85      A    C  
ATOM   3558  CB  MET A 484     -46.040  44.608 -11.459  1.00 50.63      A    C  
ATOM   3559  CG  MET A 484     -46.142  43.579 -10.346  1.00 54.72      A    C  
ATOM   3560  SD  MET A 484     -45.287  42.037 -10.786  1.00 57.45      A    S  
ATOM   3561  CE  MET A 484     -43.702  42.684 -11.319  1.00 55.05      A    C  
ATOM   3562  C   MET A 484     -46.896  46.750 -12.390  1.00 44.24      A    C  
ATOM   3563  O   MET A 484     -47.450  46.162 -13.325  1.00 49.29      A    O  
ATOM   3564  N   GLY A 485     -46.535  48.028 -12.411  1.00 43.59      A    N  
ATOM   3565  CA  GLY A 485     -46.255  48.769 -13.650  1.00 42.46      A    C  
ATOM   3566  C   GLY A 485     -44.757  48.811 -13.878  1.00 44.06      A    C  
ATOM   3567  O   GLY A 485     -44.076  47.841 -13.485  1.00 45.25      A    O  
ATOM   3568  N   LYS A 486     -44.248  49.898 -14.463  1.00 44.27      A    N  
ATOM   3569  CA  LYS A 486     -42.787  50.136 -14.614  1.00 41.65      A    C  
ATOM   3570  CB  LYS A 486     -42.532  51.423 -15.397  1.00 42.63      A    C  
ATOM   3571  CG  LYS A 486     -42.952  51.389 -16.860  1.00 42.20      A    C  
ATOM   3572  CD  LYS A 486     -42.787  52.714 -17.562  1.00 41.12      A    C  
ATOM   3573  CE  LYS A 486     -43.300  53.877 -16.745  1.00 42.54      A    C  
ATOM   3574  NZ  LYS A 486     -43.010  55.166 -17.407  1.00 46.63      A    N  
ATOM   3575  C   LYS A 486     -42.142  50.209 -13.226  1.00 40.48      A    C  
ATOM   3576  O   LYS A 486     -40.945  49.914 -13.115  1.00 36.90      A    O  
ATOM   3577  N   ASP A 487     -42.913  50.628 -12.222  1.00 44.02      A    N  
ATOM   3578  CA  ASP A 487     -42.608  50.402 -10.787  1.00 45.45      A    C  
ATOM   3579  CB  ASP A 487     -41.931  51.616 -10.155  1.00 47.78      A    C  
ATOM   3580  CG  ASP A 487     -41.254  51.312  -8.830  1.00 50.42      A    C  
ATOM   3581  OD1 ASP A 487     -40.549  50.276  -8.753  1.00 51.89      A    O  
ATOM   3582  OD2 ASP A 487     -41.451  52.105  -7.881  1.00 51.73      A    O  
ATOM   3583  C   ASP A 487     -43.909  50.035 -10.069  1.00 47.09      A    C  
ATOM   3584  O   ASP A 487     -44.991  50.086 -10.703  1.00 45.21      A    O  
ATOM   3585  N   LEU A 488     -43.802  49.655  -8.796  1.00 46.59      A    N  
ATOM   3586  CA  LEU A 488     -44.960  49.179  -8.005  1.00 43.92      A    C  
ATOM   3587  CB  LEU A 488     -44.487  48.472  -6.732  1.00 44.56      A    C  
ATOM   3588  CG  LEU A 488     -43.448  47.371  -6.921  1.00 42.60      A    C  
ATOM   3589  CD1 LEU A 488     -43.061  46.792  -5.579  1.00 42.59      A    C  
ATOM   3590  CD2 LEU A 488     -43.965  46.280  -7.839  1.00 43.04      A    C  
ATOM   3591  C   LEU A 488     -45.834  50.378  -7.664  1.00 42.34      A    C  
ATOM   3592  O   LEU A 488     -45.310  51.502  -7.564  1.00 42.86      A    O  
ATOM   3593  N   TYR A 489     -47.122  50.132  -7.477  1.00 41.75      A    N  
ATOM   3594  CA  TYR A 489     -48.093  51.199  -7.158  1.00 39.08      A    C  
ATOM   3595  CB  TYR A 489     -48.476  51.958  -8.423  1.00 37.19      A    C  
ATOM   3596  CG  TYR A 489     -49.233  51.108  -9.405  1.00 36.94      A    C  
ATOM   3597  CD1 TYR A 489     -48.566  50.323 -10.328  1.00 37.93      A    C  
ATOM   3598  CE1 TYR A 489     -49.255  49.527 -11.227  1.00 39.01      A    C  
ATOM   3599  CZ  TYR A 489     -50.639  49.498 -11.196  1.00 40.79      A    C  
ATOM   3600  OH  TYR A 489     -51.338  48.718 -12.073  1.00 41.10      A    O  
ATOM   3601  CE2 TYR A 489     -51.323  50.274 -10.275  1.00 39.14      A    C  
ATOM   3602  CD2 TYR A 489     -50.616  51.061  -9.385  1.00 37.36      A    C  
ATOM   3603  C   TYR A 489     -49.326  50.583  -6.514  1.00 40.05      A    C  
ATOM   3604  O   TYR A 489     -49.528  49.358  -6.595  1.00 35.00      A    O  
ATOM   3605  N   THR A 490     -50.116  51.452  -5.887  1.00 42.46      A    N  
ATOM   3606  CA  THR A 490     -51.474  51.147  -5.391  1.00 40.34      A    C  
ATOM   3607  CB  THR A 490     -51.671  51.704  -3.981  1.00 40.74      A    C  
ATOM   3608  OG1 THR A 490     -50.614  51.188  -3.173  1.00 44.36      A    O  
ATOM   3609  CG2 THR A 490     -53.005  51.330  -3.379  1.00 40.57      A    C  
ATOM   3610  C   THR A 490     -52.466  51.701  -6.405  1.00 42.01      A    C  
ATOM   3611  O   THR A 490     -52.403  52.877  -6.753  1.00 42.83      A    O  
ATOM   3612  N   PRO A 491     -53.359  50.854  -6.963  1.00 41.42      A    N  
ATOM   3613  CA  PRO A 491     -54.524  51.338  -7.695  1.00 40.25      A    C  
ATOM   3614  CB  PRO A 491     -54.846  50.177  -8.636  1.00 40.02      A    C  
ATOM   3615  CG  PRO A 491     -54.388  48.938  -7.871  1.00 41.57      A    C  
ATOM   3616  CD  PRO A 491     -53.275  49.386  -6.943  1.00 41.31      A    C  
ATOM   3617  C   PRO A 491     -55.641  51.611  -6.683  1.00 41.25      A    C  
ATOM   3618  O   PRO A 491     -56.358  50.697  -6.346  1.00 43.08      A    O  
ATOM   3619  N   PHE A 492     -55.735  52.853  -6.208  1.00 43.14      A    N  
ATOM   3620  CA  PHE A 492     -56.388  53.194  -4.917  1.00 42.50      A    C  
ATOM   3621  CB  PHE A 492     -56.303  54.690  -4.640  1.00 45.78      A    C  
ATOM   3622  CG  PHE A 492     -54.924  55.115  -4.226  1.00 48.03      A    C  
ATOM   3623  CD1 PHE A 492     -54.349  54.590  -3.078  1.00 51.68      A    C  
ATOM   3624  CE1 PHE A 492     -53.067  54.959  -2.699  1.00 51.94      A    C  
ATOM   3625  CZ  PHE A 492     -52.355  55.851  -3.469  1.00 50.16      A    C  
ATOM   3626  CD2 PHE A 492     -54.190  55.994  -5.002  1.00 45.61      A    C  
ATOM   3627  CE2 PHE A 492     -52.915  56.368  -4.618  1.00 47.34      A    C  
ATOM   3628  C   PHE A 492     -57.841  52.734  -4.896  1.00 38.57      A    C  
ATOM   3629  O   PHE A 492     -58.279  52.192  -3.876  1.00 36.86      A    O  
ATOM   3630  N   ARG A 493     -58.575  52.968  -5.976  1.00 39.46      A    N  
ATOM   3631  CA  ARG A 493     -60.015  52.618  -6.018  1.00 40.36      A    C  
ATOM   3632  CB  ARG A 493     -60.675  53.115  -7.306  1.00 42.71      A    C  
ATOM   3633  CG  ARG A 493     -61.144  54.562  -7.230  1.00 43.98      A    C  
ATOM   3634  CD  ARG A 493     -61.214  55.162  -8.615  1.00 44.46      A    C  
ATOM   3635  NE  ARG A 493     -61.803  56.491  -8.640  1.00 45.05      A    N  
ATOM   3636  CZ  ARG A 493     -61.616  57.376  -9.621  1.00 47.02      A    C  
ATOM   3637  NH1 ARG A 493     -60.859  57.064 -10.663  1.00 46.90      A    N  
ATOM   3638  NH2 ARG A 493     -62.181  58.570  -9.557  1.00 45.25      A    N  
ATOM   3639  C   ARG A 493     -60.122  51.106  -5.845  1.00 40.50      A    C  
ATOM   3640  O   ARG A 493     -60.947  50.652  -5.030  1.00 41.63      A    O  
ATOM   3641  N   ILE A 494     -59.282  50.359  -6.556  1.00 38.63      A    N  
ATOM   3642  CA  ILE A 494     -59.339  48.869  -6.541  1.00 38.35      A    C  
ATOM   3643  CB  ILE A 494     -58.400  48.262  -7.603  1.00 35.95      A    C  
ATOM   3644  CG1 ILE A 494     -58.810  48.646  -9.027  1.00 36.24      A    C  
ATOM   3645  CG2 ILE A 494     -58.325  46.754  -7.436  1.00 36.80      A    C  
ATOM   3646  CD1 ILE A 494     -58.066  47.873 -10.094  1.00 35.64      A    C  
ATOM   3647  C   ILE A 494     -59.008  48.383  -5.121  1.00 38.60      A    C  
ATOM   3648  O   ILE A 494     -59.699  47.468  -4.609  1.00 37.55      A    O  
ATOM   3649  N   VAL A 495     -57.977  48.955  -4.509  1.00 37.91      A    N  
ATOM   3650  CA  VAL A 495     -57.529  48.554  -3.144  1.00 39.99      A    C  
ATOM   3651  CB  VAL A 495     -56.105  49.058  -2.847  1.00 43.13      A    C  
ATOM   3652  CG1 VAL A 495     -55.604  48.545  -1.505  1.00 45.17      A    C  
ATOM   3653  CG2 VAL A 495     -55.133  48.667  -3.953  1.00 42.90      A    C  
ATOM   3654  C   VAL A 495     -58.550  49.054  -2.111  1.00 40.53      A    C  
ATOM   3655  O   VAL A 495     -58.740  48.349  -1.102  1.00 43.71      A    O  
ATOM   3656  N   GLU A 496     -59.181  50.212  -2.345  1.00 39.07      A    N  
ATOM   3657  CA  GLU A 496     -60.297  50.734  -1.512  1.00 40.43      A    C  
ATOM   3658  CB  GLU A 496     -60.921  51.982  -2.137  1.00 45.18      A    C  
ATOM   3659  CG  GLU A 496     -60.439  53.288  -1.532  1.00 48.43      A    C  
ATOM   3660  CD  GLU A 496     -60.654  54.523  -2.394  1.00 50.12      A    C  
ATOM   3661  OE1 GLU A 496     -61.490  54.478  -3.323  1.00 48.39      A    O  
ATOM   3662  OE2 GLU A 496     -59.962  55.531  -2.146  1.00 58.16      A    O  
ATOM   3663  C   GLU A 496     -61.380  49.657  -1.356  1.00 41.83      A    C  
ATOM   3664  O   GLU A 496     -61.892  49.492  -0.224  1.00 38.04      A    O  
ATOM   3665  N   VAL A 497     -61.733  48.972  -2.451  1.00 39.40      A    N  
ATOM   3666  CA  VAL A 497     -62.884  48.021  -2.500  1.00 39.88      A    C  
ATOM   3667  CB  VAL A 497     -63.442  47.869  -3.931  1.00 39.21      A    C  
ATOM   3668  CG1 VAL A 497     -64.595  46.880  -4.000  1.00 38.67      A    C  
ATOM   3669  CG2 VAL A 497     -63.888  49.213  -4.482  1.00 40.20      A    C  
ATOM   3670  C   VAL A 497     -62.448  46.685  -1.889  1.00 39.94      A    C  
ATOM   3671  O   VAL A 497     -63.223  46.126  -1.080  1.00 40.97      A    O  
ATOM   3672  N   THR A 498     -61.252  46.211  -2.240  1.00 37.96      A    N  
ATOM   3673  CA  THR A 498     -60.685  44.923  -1.764  1.00 38.33      A    C  
ATOM   3674  CB  THR A 498     -59.218  44.780  -2.172  1.00 37.62      A    C  
ATOM   3675  OG1 THR A 498     -59.228  44.748  -3.598  1.00 37.02      A    O  
ATOM   3676  CG2 THR A 498     -58.557  43.554  -1.586  1.00 36.53      A    C  
ATOM   3677  C   THR A 498     -60.767  44.834  -0.240  1.00 40.74      A    C  
ATOM   3678  O   THR A 498     -61.282  43.818   0.259  1.00 44.28      A    O  
ATOM   3679  N   VAL A 499     -60.239  45.850   0.453  1.00 40.27      A    N  
ATOM   3680  CA  VAL A 499     -60.157  45.921   1.945  1.00 39.12      A    C  
ATOM   3681  CB  VAL A 499     -59.431  47.199   2.404  1.00 39.01      A    C  
ATOM   3682  CG1 VAL A 499     -59.565  47.427   3.901  1.00 38.22      A    C  
ATOM   3683  CG2 VAL A 499     -57.968  47.172   1.997  1.00 39.08      A    C  
ATOM   3684  C   VAL A 499     -61.569  45.849   2.530  1.00 39.79      A    C  
ATOM   3685  O   VAL A 499     -61.762  45.168   3.557  1.00 39.72      A    O  
ATOM   3686  N   MET A 500     -62.526  46.535   1.913  1.00 41.99      A    N  
ATOM   3687  CA  MET A 500     -63.920  46.557   2.424  1.00 45.16      A    C  
ATOM   3688  CB  MET A 500     -64.744  47.646   1.738  1.00 47.76      A    C  
ATOM   3689  CG  MET A 500     -64.266  49.038   2.074  1.00 49.15      A    C  
ATOM   3690  SD  MET A 500     -65.509  50.265   1.649  1.00 50.57      A    S  
ATOM   3691  CE  MET A 500     -65.562  50.059  -0.126  1.00 53.63      A    C  
ATOM   3692  C   MET A 500     -64.569  45.183   2.217  1.00 44.91      A    C  
ATOM   3693  O   MET A 500     -65.389  44.792   3.068  1.00 46.61      A    O  
ATOM   3694  N   CYS A 501     -64.212  44.471   1.145  1.00 45.96      A    N  
ATOM   3695  CA  CYS A 501     -64.705  43.094   0.872  1.00 45.26      A    C  
ATOM   3696  CB  CYS A 501     -64.305  42.593  -0.510  1.00 44.31      A    C  
ATOM   3697  SG  CYS A 501     -65.056  43.504  -1.881  1.00 42.87      A    S  
ATOM   3698  C   CYS A 501     -64.155  42.149   1.943  1.00 45.60      A    C  
ATOM   3699  O   CYS A 501     -64.944  41.369   2.508  1.00 51.96      A    O  
ATOM   3700  N   GLY A 502     -62.852  42.224   2.211  1.00 42.43      A    N  
ATOM   3701  CA  GLY A 502     -62.229  41.547   3.363  1.00 42.09      A    C  
ATOM   3702  C   GLY A 502     -63.015  41.799   4.643  1.00 39.73      A    C  
ATOM   3703  O   GLY A 502     -63.292  40.832   5.356  1.00 38.65      A    O  
ATOM   3704  N   ARG A 503     -63.383  43.052   4.919  1.00 41.97      A    N  
ATOM   3705  CA  ARG A 503     -64.110  43.437   6.163  1.00 46.10      A    C  
ATOM   3706  CB  ARG A 503     -64.229  44.956   6.285  1.00 46.95      A    C  
ATOM   3707  CG  ARG A 503     -62.890  45.673   6.371  1.00 51.20      A    C  
ATOM   3708  CD  ARG A 503     -62.536  46.058   7.789  1.00 53.87      A    C  
ATOM   3709  NE  ARG A 503     -62.732  47.470   8.068  1.00 54.89      A    N  
ATOM   3710  CZ  ARG A 503     -62.965  47.981   9.274  1.00 59.57      A    C  
ATOM   3711  NH1 ARG A 503     -63.067  47.189  10.326  1.00 62.02      A    N  
ATOM   3712  NH2 ARG A 503     -63.110  49.288   9.426  1.00 57.34      A    N  
ATOM   3713  C   ARG A 503     -65.494  42.772   6.170  1.00 47.97      A    C  
ATOM   3714  O   ARG A 503     -65.842  42.134   7.186  1.00 48.19      A    O  
ATOM   3715  N   ALA A 504     -66.239  42.886   5.065  1.00 49.27      A    N  
ATOM   3716  CA  ALA A 504     -67.542  42.209   4.844  1.00 50.17      A    C  
ATOM   3717  CB  ALA A 504     -68.067  42.512   3.465  1.00 51.29      A    C  
ATOM   3718  C   ALA A 504     -67.415  40.693   5.058  1.00 49.69      A    C  
ATOM   3719  O   ALA A 504     -68.306  40.115   5.712  1.00 50.03      A    O  
ATOM   3720  N   VAL A 505     -66.364  40.053   4.541  1.00 49.06      A    N  
ATOM   3721  CA  VAL A 505     -66.100  38.623   4.882  1.00 52.18      A    C  
ATOM   3722  CB  VAL A 505     -64.881  38.039   4.149  1.00 54.21      A    C  
ATOM   3723  CG1 VAL A 505     -64.513  36.673   4.706  1.00 55.42      A    C  
ATOM   3724  CG2 VAL A 505     -65.110  37.959   2.647  1.00 55.92      A    C  
ATOM   3725  C   VAL A 505     -65.926  38.544   6.402  1.00 53.77      A    C  
ATOM   3726  O   VAL A 505     -66.635  37.746   7.042  1.00 51.15      A    O  
ATOM   3727  N   VAL A 506     -65.042  39.386   6.938  1.00 52.52      A    N  
ATOM   3728  CA  VAL A 506     -64.620  39.380   8.368  1.00 53.38      A    C  
ATOM   3729  CB  VAL A 506     -63.541  40.453   8.610  1.00 56.32      A    C  
ATOM   3730  CG1 VAL A 506     -63.573  41.033  10.013  1.00 56.64      A    C  
ATOM   3731  CG2 VAL A 506     -62.161  39.898   8.291  1.00 59.76      A    C  
ATOM   3732  C   VAL A 506     -65.859  39.550   9.255  1.00 54.35      A    C  
ATOM   3733  O   VAL A 506     -66.011  38.772  10.226  1.00 51.03      A    O  
ATOM   3734  N   SER A 507     -66.737  40.493   8.913  1.00 56.65      A    N  
ATOM   3735  CA  SER A 507     -67.935  40.827   9.723  1.00 59.73      A    C  
ATOM   3736  CB  SER A 507     -68.288  42.279   9.601  1.00 62.98      A    C  
ATOM   3737  OG  SER A 507     -67.394  43.065  10.383  1.00 64.28      A    O  
ATOM   3738  C   SER A 507     -69.077  39.883   9.342  1.00 61.85      A    C  
ATOM   3739  O   SER A 507     -70.239  40.325   9.272  1.00 65.27      A    O  
ATOM   3740  N   ARG A 508     -68.719  38.623   9.090  1.00 63.83      A    N  
ATOM   3741  CA  ARG A 508     -69.644  37.469   8.960  1.00 62.22      A    C  
ATOM   3742  CB  ARG A 508     -69.784  37.093   7.484  1.00 61.96      A    C  
ATOM   3743  CG  ARG A 508     -71.131  37.462   6.887  1.00 62.11      A    C  
ATOM   3744  CD  ARG A 508     -71.291  36.884   5.496  1.00 65.58      A    C  
ATOM   3745  NE  ARG A 508     -70.386  37.476   4.515  1.00 69.16      A    N  
ATOM   3746  CZ  ARG A 508     -70.439  38.738   4.078  1.00 70.54      A    C  
ATOM   3747  NH1 ARG A 508     -71.344  39.585   4.545  1.00 68.81      A    N  
ATOM   3748  NH2 ARG A 508     -69.569  39.157   3.175  1.00 72.05      A    N  
ATOM   3749  C   ARG A 508     -69.128  36.286   9.796  1.00 64.93      A    C  
ATOM   3750  O   ARG A 508     -69.725  35.193   9.686  1.00 68.59      A    O  
ATOM   3751  N   TYR A 509     -68.104  36.533  10.621  1.00 62.05      A    N  
ATOM   3752  CA  TYR A 509     -67.494  35.479  11.462  1.00 62.60      A    C  
ATOM   3753  CB  TYR A 509     -66.157  35.051  10.866  1.00 66.01      A    C  
ATOM   3754  CG  TYR A 509     -66.238  34.273   9.579  1.00 68.30      A    C  
ATOM   3755  CD1 TYR A 509     -66.331  34.908   8.352  1.00 71.18      A    C  
ATOM   3756  CE1 TYR A 509     -66.400  34.198   7.166  1.00 69.53      A    C  
ATOM   3757  CZ  TYR A 509     -66.369  32.818   7.201  1.00 67.47      A    C  
ATOM   3758  OH  TYR A 509     -66.430  32.080   6.060  1.00 66.59      A    O  
ATOM   3759  CE2 TYR A 509     -66.282  32.167   8.414  1.00 67.37      A    C  
ATOM   3760  CD2 TYR A 509     -66.209  32.893   9.588  1.00 66.85      A    C  
ATOM   3761  C   TYR A 509     -67.257  36.023  12.870  1.00 60.41      A    C  
ATOM   3762  O   TYR A 509     -68.191  36.631  13.407  1.00 54.81      A    O  
TER    3763      TYR A 509                                                      
ATOM   3764  N   SER B   2     -33.316 -10.934  27.844  1.00 56.41      B    N  
ATOM   3765  CA  SER B   2     -34.157  -9.846  27.238  1.00 54.81      B    C  
ATOM   3766  CB  SER B   2     -34.847  -9.024  28.287  1.00 55.86      B    C  
ATOM   3767  OG  SER B   2     -35.644  -8.012  27.687  1.00 56.04      B    O  
ATOM   3768  C   SER B   2     -33.315  -8.954  26.321  1.00 54.51      B    C  
ATOM   3769  O   SER B   2     -33.897  -8.368  25.399  1.00 55.98      B    O  
ATOM   3770  N   ASP B   3     -32.001  -8.948  26.492  1.00 56.12      B    N  
ATOM   3771  CA  ASP B   3     -31.125  -8.234  25.533  1.00 52.69      B    C  
ATOM   3772  CB  ASP B   3     -29.700  -8.183  26.069  1.00 52.91      B    C  
ATOM   3773  CG  ASP B   3     -29.206  -6.802  26.430  1.00 52.77      B    C  
ATOM   3774  OD1 ASP B   3     -30.028  -5.873  26.469  1.00 50.32      B    O  
ATOM   3775  OD2 ASP B   3     -27.998  -6.680  26.676  1.00 50.67      B    O  
ATOM   3776  C   ASP B   3     -31.185  -8.996  24.211  1.00 48.97      B    C  
ATOM   3777  O   ASP B   3     -31.208  -8.351  23.169  1.00 47.69      B    O  
ATOM   3778  N   ALA B   4     -31.198 -10.324  24.270  1.00 48.64      B    N  
ATOM   3779  CA  ALA B   4     -31.299 -11.165  23.061  1.00 51.81      B    C  
ATOM   3780  CB  ALA B   4     -31.202 -12.599  23.463  1.00 52.51      B    C  
ATOM   3781  C   ALA B   4     -32.632 -10.924  22.377  1.00 52.03      B    C  
ATOM   3782  O   ALA B   4     -32.681 -10.961  21.144  1.00 52.31      B    O  
ATOM   3783  N   ASP B   5     -33.672 -10.720  23.177  1.00 54.18      B    N  
ATOM   3784  CA  ASP B   5     -35.014 -10.429  22.602  1.00 52.99      B    C  
ATOM   3785  CB  ASP B   5     -36.086 -10.400  23.687  1.00 53.15      B    C  
ATOM   3786  CG  ASP B   5     -36.249 -11.742  24.368  1.00 56.22      B    C  
ATOM   3787  OD1 ASP B   5     -35.622 -11.938  25.427  1.00 61.95      B    O  
ATOM   3788  OD2 ASP B   5     -36.981 -12.586  23.820  1.00 57.55      B    O  
ATOM   3789  C   ASP B   5     -34.952  -9.099  21.850  1.00 52.49      B    C  
ATOM   3790  O   ASP B   5     -35.571  -8.980  20.768  1.00 51.94      B    O  
ATOM   3791  N   ARG B   6     -34.211  -8.144  22.404  1.00 51.16      B    N  
ATOM   3792  CA  ARG B   6     -34.103  -6.768  21.853  1.00 54.92      B    C  
ATOM   3793  CB  ARG B   6     -33.469  -5.816  22.867  1.00 57.70      B    C  
ATOM   3794  CG  ARG B   6     -34.451  -4.815  23.454  1.00 66.51      B    C  
ATOM   3795  CD  ARG B   6     -34.718  -5.029  24.929  1.00 75.63      B    C  
ATOM   3796  NE  ARG B   6     -33.522  -4.808  25.737  1.00 84.71      B    N  
ATOM   3797  CZ  ARG B   6     -33.511  -4.615  27.056  1.00 89.06      B    C  
ATOM   3798  NH1 ARG B   6     -34.642  -4.598  27.745  1.00 88.62      B    N  
ATOM   3799  NH2 ARG B   6     -32.359  -4.435  27.684  1.00 90.46      B    N  
ATOM   3800  C   ARG B   6     -33.280  -6.776  20.567  1.00 51.29      B    C  
ATOM   3801  O   ARG B   6     -33.500  -5.899  19.727  1.00 51.12      B    O  
ATOM   3802  N   ILE B   7     -32.345  -7.712  20.448  1.00 51.59      B    N  
ATOM   3803  CA  ILE B   7     -31.524  -7.896  19.219  1.00 50.26      B    C  
ATOM   3804  CB  ILE B   7     -30.298  -8.781  19.513  1.00 48.20      B    C  
ATOM   3805  CG1 ILE B   7     -29.247  -8.001  20.312  1.00 44.21      B    C  
ATOM   3806  CG2 ILE B   7     -29.733  -9.372  18.226  1.00 49.89      B    C  
ATOM   3807  CD1 ILE B   7     -28.374  -7.117  19.463  1.00 43.43      B    C  
ATOM   3808  C   ILE B   7     -32.444  -8.474  18.144  1.00 49.81      B    C  
ATOM   3809  O   ILE B   7     -32.651  -7.805  17.117  1.00 51.41      B    O  
ATOM   3810  N   ALA B   8     -33.023  -9.645  18.411  1.00 51.24      B    N  
ATOM   3811  CA  ALA B   8     -33.938 -10.348  17.482  1.00 52.52      B    C  
ATOM   3812  CB  ALA B   8     -34.540 -11.553  18.156  1.00 50.48      B    C  
ATOM   3813  C   ALA B   8     -35.013  -9.375  16.969  1.00 54.14      B    C  
ATOM   3814  O   ALA B   8     -35.260  -9.383  15.744  1.00 57.23      B    O  
ATOM   3815  N   ALA B   9     -35.605  -8.560  17.856  1.00 49.56      B    N  
ATOM   3816  CA  ALA B   9     -36.622  -7.538  17.507  1.00 49.02      B    C  
ATOM   3817  CB  ALA B   9     -37.224  -6.916  18.745  1.00 47.37      B    C  
ATOM   3818  C   ALA B   9     -35.995  -6.474  16.598  1.00 50.21      B    C  
ATOM   3819  O   ALA B   9     -36.669  -6.061  15.622  1.00 51.89      B    O  
ATOM   3820  N   LEU B  10     -34.770  -6.032  16.913  1.00 49.15      B    N  
ATOM   3821  CA  LEU B  10     -33.983  -5.090  16.064  1.00 48.38      B    C  
ATOM   3822  CB  LEU B  10     -32.614  -4.823  16.702  1.00 49.86      B    C  
ATOM   3823  CG  LEU B  10     -31.918  -3.508  16.342  1.00 50.75      B    C  
ATOM   3824  CD1 LEU B  10     -30.706  -3.309  17.234  1.00 50.20      B    C  
ATOM   3825  CD2 LEU B  10     -31.491  -3.459  14.882  1.00 50.50      B    C  
ATOM   3826  C   LEU B  10     -33.831  -5.722  14.677  1.00 47.75      B    C  
ATOM   3827  O   LEU B  10     -34.010  -4.999  13.676  1.00 43.27      B    O  
ATOM   3828  N   LEU B  11     -33.534  -7.026  14.642  1.00 48.90      B    N  
ATOM   3829  CA  LEU B  11     -33.360  -7.815  13.391  1.00 50.40      B    C  
ATOM   3830  CB  LEU B  11     -32.840  -9.218  13.728  1.00 46.86      B    C  
ATOM   3831  CG  LEU B  11     -31.379  -9.297  14.182  1.00 44.43      B    C  
ATOM   3832  CD1 LEU B  11     -30.987 -10.728  14.531  1.00 40.10      B    C  
ATOM   3833  CD2 LEU B  11     -30.426  -8.735  13.130  1.00 44.58      B    C  
ATOM   3834  C   LEU B  11     -34.676  -7.869  12.596  1.00 54.14      B    C  
ATOM   3835  O   LEU B  11     -34.598  -7.668  11.361  1.00 54.81      B    O  
ATOM   3836  N   LYS B  12     -35.820  -8.124  13.251  1.00 55.90      B    N  
ATOM   3837  CA  LYS B  12     -37.148  -8.254  12.575  1.00 59.64      B    C  
ATOM   3838  CB  LYS B  12     -38.226  -8.801  13.525  1.00 61.83      B    C  
ATOM   3839  CG  LYS B  12     -39.674  -8.640  13.066  1.00 63.88      B    C  
ATOM   3840  CD  LYS B  12     -40.496  -7.686  13.923  1.00 68.13      B    C  
ATOM   3841  CE  LYS B  12     -41.670  -7.057  13.194  1.00 69.68      B    C  
ATOM   3842  NZ  LYS B  12     -42.678  -6.503  14.131  1.00 69.41      B    N  
ATOM   3843  C   LYS B  12     -37.513  -6.894  11.972  1.00 56.72      B    C  
ATOM   3844  O   LYS B  12     -38.084  -6.875  10.866  1.00 60.04      B    O  
ATOM   3845  N   ASP B  13     -37.132  -5.813  12.657  1.00 56.55      B    N  
ATOM   3846  CA  ASP B  13     -37.466  -4.402  12.317  1.00 58.74      B    C  
ATOM   3847  CB  ASP B  13     -37.296  -3.500  13.542  1.00 61.20      B    C  
ATOM   3848  CG  ASP B  13     -37.166  -2.028  13.204  1.00 61.87      B    C  
ATOM   3849  OD1 ASP B  13     -38.211  -1.371  13.094  1.00 71.71      B    O  
ATOM   3850  OD2 ASP B  13     -36.022  -1.555  13.037  1.00 62.73      B    O  
ATOM   3851  C   ASP B  13     -36.561  -3.890  11.195  1.00 56.55      B    C  
ATOM   3852  O   ASP B  13     -37.044  -3.133  10.330  1.00 59.86      B    O  
ATOM   3853  N   ARG B  14     -35.282  -4.253  11.251  1.00 56.31      B    N  
ATOM   3854  CA  ARG B  14     -34.239  -3.831  10.278  1.00 53.92      B    C  
ATOM   3855  CB  ARG B  14     -32.876  -4.349  10.756  1.00 50.95      B    C  
ATOM   3856  CG  ARG B  14     -31.758  -4.287   9.730  1.00 49.49      B    C  
ATOM   3857  CD  ARG B  14     -31.569  -2.915   9.126  1.00 51.51      B    C  
ATOM   3858  NE  ARG B  14     -31.289  -3.065   7.712  1.00 52.18      B    N  
ATOM   3859  CZ  ARG B  14     -31.006  -2.074   6.885  1.00 55.27      B    C  
ATOM   3860  NH1 ARG B  14     -30.949  -0.825   7.322  1.00 55.63      B    N  
ATOM   3861  NH2 ARG B  14     -30.781  -2.350   5.614  1.00 55.70      B    N  
ATOM   3862  C   ARG B  14     -34.651  -4.309   8.879  1.00 52.57      B    C  
ATOM   3863  O   ARG B  14     -34.388  -3.569   7.903  1.00 54.14      B    O  
ATOM   3864  N   ALA B  15     -35.293  -5.481   8.798  1.00 50.69      B    N  
ATOM   3865  CA  ALA B  15     -35.833  -6.075   7.549  1.00 52.85      B    C  
ATOM   3866  CB  ALA B  15     -36.270  -7.499   7.775  1.00 50.05      B    C  
ATOM   3867  C   ALA B  15     -37.005  -5.241   7.021  1.00 56.47      B    C  
ATOM   3868  O   ALA B  15     -37.094  -5.071   5.789  1.00 59.30      B    O  
ATOM   3869  N   ALA B  16     -37.867  -4.750   7.918  1.00 60.38      B    N  
ATOM   3870  CA  ALA B  16     -39.107  -4.015   7.574  1.00 60.32      B    C  
ATOM   3871  CB  ALA B  16     -39.840  -3.577   8.815  1.00 60.60      B    C  
ATOM   3872  C   ALA B  16     -38.752  -2.818   6.696  1.00 62.89      B    C  
ATOM   3873  O   ALA B  16     -39.403  -2.649   5.645  1.00 67.26      B    O  
ATOM   3874  N   ASP B  17     -37.766  -2.024   7.129  1.00 65.65      B    N  
ATOM   3875  CA  ASP B  17     -37.254  -0.846   6.376  1.00 65.93      B    C  
ATOM   3876  CB  ASP B  17     -37.775   0.484   6.934  1.00 65.15      B    C  
ATOM   3877  CG  ASP B  17     -37.465   0.737   8.398  1.00 63.48      B    C  
ATOM   3878  OD1 ASP B  17     -37.593  -0.208   9.197  1.00 62.24      B    O  
ATOM   3879  OD2 ASP B  17     -37.103   1.882   8.724  1.00 61.15      B    O  
ATOM   3880  C   ASP B  17     -35.730  -0.904   6.355  1.00 66.42      B    C  
ATOM   3881  O   ASP B  17     -35.090  -0.915   7.406  1.00 65.36      B    O  
ATOM   3882  N   PRO B  18     -35.110  -0.952   5.152  1.00 66.30      B    N  
ATOM   3883  CA  PRO B  18     -33.662  -0.815   5.021  1.00 62.97      B    C  
ATOM   3884  CB  PRO B  18     -33.351  -1.357   3.614  1.00 62.20      B    C  
ATOM   3885  CG  PRO B  18     -34.667  -1.917   3.100  1.00 63.16      B    C  
ATOM   3886  CD  PRO B  18     -35.751  -1.172   3.847  1.00 64.13      B    C  
ATOM   3887  C   PRO B  18     -33.205   0.646   5.130  1.00 62.61      B    C  
ATOM   3888  O   PRO B  18     -32.017   0.886   4.961  1.00 65.86      B    O  
ATOM   3889  N   VAL B  19     -34.137   1.576   5.387  1.00 60.36      B    N  
ATOM   3890  CA  VAL B  19     -33.816   3.018   5.611  1.00 58.56      B    C  
ATOM   3891  CB  VAL B  19     -35.050   3.884   5.931  1.00 58.58      B    C  
ATOM   3892  CG1 VAL B  19     -34.670   5.348   6.125  1.00 59.02      B    C  
ATOM   3893  CG2 VAL B  19     -36.122   3.756   4.864  1.00 61.53      B    C  
ATOM   3894  C   VAL B  19     -32.800   3.070   6.752  1.00 56.36      B    C  
ATOM   3895  O   VAL B  19     -33.082   2.500   7.830  1.00 57.66      B    O  
ATOM   3896  N   THR B  20     -31.655   3.700   6.505  1.00 51.39      B    N  
ATOM   3897  CA  THR B  20     -30.515   3.699   7.448  1.00 53.28      B    C  
ATOM   3898  CB  THR B  20     -29.180   3.686   6.704  1.00 51.94      B    C  
ATOM   3899  OG1 THR B  20     -28.940   4.972   6.135  1.00 51.74      B    O  
ATOM   3900  CG2 THR B  20     -29.162   2.621   5.633  1.00 52.31      B    C  
ATOM   3901  C   THR B  20     -30.707   4.863   8.415  1.00 56.01      B    C  
ATOM   3902  O   THR B  20     -31.084   5.968   7.963  1.00 59.46      B    O  
ATOM   3903  N   LYS B  21     -30.488   4.591   9.700  1.00 54.78      B    N  
ATOM   3904  CA  LYS B  21     -30.727   5.549  10.804  1.00 52.83      B    C  
ATOM   3905  CB  LYS B  21     -31.474   4.844  11.934  1.00 52.99      B    C  
ATOM   3906  CG  LYS B  21     -32.678   4.018  11.508  1.00 54.55      B    C  
ATOM   3907  CD  LYS B  21     -33.441   3.485  12.696  1.00 55.09      B    C  
ATOM   3908  CE  LYS B  21     -32.529   3.177  13.868  1.00 53.68      B    C  
ATOM   3909  NZ  LYS B  21     -33.255   3.174  15.152  1.00 53.20      B    N  
ATOM   3910  C   LYS B  21     -29.394   6.108  11.304  1.00 47.89      B    C  
ATOM   3911  O   LYS B  21     -28.783   5.488  12.197  1.00 46.35      B    O  
ATOM   3912  N   PHE B  22     -28.972   7.243  10.750  1.00 45.76      B    N  
ATOM   3913  CA  PHE B  22     -27.780   7.995  11.218  1.00 42.92      B    C  
ATOM   3914  CB  PHE B  22     -26.886   8.416  10.052  1.00 40.05      B    C  
ATOM   3915  CG  PHE B  22     -26.155   7.282   9.375  1.00 37.16      B    C  
ATOM   3916  CD1 PHE B  22     -26.246   5.979   9.850  1.00 34.95      B    C  
ATOM   3917  CE1 PHE B  22     -25.586   4.942   9.211  1.00 34.05      B    C  
ATOM   3918  CZ  PHE B  22     -24.813   5.195   8.102  1.00 34.32      B    C  
ATOM   3919  CD2 PHE B  22     -25.371   7.521   8.256  1.00 35.39      B    C  
ATOM   3920  CE2 PHE B  22     -24.704   6.482   7.624  1.00 35.12      B    C  
ATOM   3921  C   PHE B  22     -28.238   9.193  12.045  1.00 45.35      B    C  
ATOM   3922  O   PHE B  22     -29.235   9.872  11.688  1.00 45.26      B    O  
ATOM   3923  N   SER B  23     -27.517   9.426  13.141  1.00 46.22      B    N  
ATOM   3924  CA  SER B  23     -27.771  10.540  14.087  1.00 44.24      B    C  
ATOM   3925  CB  SER B  23     -26.767  10.567  15.230  1.00 43.38      B    C  
ATOM   3926  OG  SER B  23     -25.653  11.406  14.948  1.00 39.85      B    O  
ATOM   3927  C   SER B  23     -27.795  11.840  13.292  1.00 44.03      B    C  
ATOM   3928  O   SER B  23     -27.053  12.001  12.323  1.00 45.01      B    O  
ATOM   3929  N   PRO B  24     -28.685  12.788  13.653  1.00 43.86      B    N  
ATOM   3930  CA  PRO B  24     -28.739  14.073  12.964  1.00 43.15      B    C  
ATOM   3931  CB  PRO B  24     -29.972  14.763  13.581  1.00 42.02      B    C  
ATOM   3932  CG  PRO B  24     -30.169  14.085  14.934  1.00 38.87      B    C  
ATOM   3933  CD  PRO B  24     -29.665  12.673  14.747  1.00 40.13      B    C  
ATOM   3934  C   PRO B  24     -27.410  14.790  13.224  1.00 44.09      B    C  
ATOM   3935  O   PRO B  24     -26.766  14.441  14.190  1.00 43.44      B    O  
ATOM   3936  N   SER B  25     -27.016  15.726  12.356  1.00 48.62      B    N  
ATOM   3937  CA  SER B  25     -25.780  16.541  12.527  1.00 49.78      B    C  
ATOM   3938  CB  SER B  25     -24.727  16.212  11.515  1.00 52.68      B    C  
ATOM   3939  OG  SER B  25     -23.734  17.234  11.511  1.00 54.55      B    O  
ATOM   3940  C   SER B  25     -26.084  18.032  12.467  1.00 47.27      B    C  
ATOM   3941  O   SER B  25     -26.939  18.465  11.697  1.00 50.97      B    O  
ATOM   3942  N   PRO B  26     -25.377  18.866  13.261  1.00 42.54      B    N  
ATOM   3943  CA  PRO B  26     -25.449  20.313  13.088  1.00 45.86      B    C  
ATOM   3944  CB  PRO B  26     -24.604  20.882  14.241  1.00 45.19      B    C  
ATOM   3945  CG  PRO B  26     -24.488  19.746  15.232  1.00 42.45      B    C  
ATOM   3946  CD  PRO B  26     -24.537  18.480  14.404  1.00 41.10      B    C  
ATOM   3947  C   PRO B  26     -24.908  20.786  11.728  1.00 50.60      B    C  
ATOM   3948  O   PRO B  26     -25.319  21.840  11.296  1.00 58.25      B    O  
ATOM   3949  N   TYR B  27     -24.026  20.023  11.074  1.00 52.41      B    N  
ATOM   3950  CA  TYR B  27     -23.513  20.389   9.728  1.00 52.86      B    C  
ATOM   3951  CB  TYR B  27     -22.251  19.621   9.332  1.00 52.24      B    C  
ATOM   3952  CG  TYR B  27     -21.910  19.815   7.876  1.00 50.20      B    C  
ATOM   3953  CD1 TYR B  27     -21.322  20.986   7.424  1.00 50.65      B    C  
ATOM   3954  CE1 TYR B  27     -21.048  21.183   6.078  1.00 51.25      B    C  
ATOM   3955  CZ  TYR B  27     -21.376  20.202   5.157  1.00 48.91      B    C  
ATOM   3956  OH  TYR B  27     -21.113  20.372   3.828  1.00 49.15      B    O  
ATOM   3957  CE2 TYR B  27     -21.978  19.035   5.590  1.00 47.16      B    C  
ATOM   3958  CD2 TYR B  27     -22.254  18.859   6.934  1.00 49.29      B    C  
ATOM   3959  C   TYR B  27     -24.595  20.156   8.667  1.00 54.35      B    C  
ATOM   3960  O   TYR B  27     -24.947  21.113   7.952  1.00 59.22      B    O  
ATOM   3961  N   GLU B  28     -25.073  18.918   8.535  1.00 55.16      B    N  
ATOM   3962  CA  GLU B  28     -26.058  18.538   7.485  1.00 58.44      B    C  
ATOM   3963  CB  GLU B  28     -26.401  17.049   7.548  1.00 57.05      B    C  
ATOM   3964  CG  GLU B  28     -26.839  16.485   6.212  1.00 55.59      B    C  
ATOM   3965  CD  GLU B  28     -25.743  16.414   5.159  1.00 57.14      B    C  
ATOM   3966  OE1 GLU B  28     -24.600  16.820   5.454  1.00 53.32      B    O  
ATOM   3967  OE2 GLU B  28     -26.037  15.951   4.039  1.00 59.54      B    O  
ATOM   3968  C   GLU B  28     -27.325  19.391   7.633  1.00 61.32      B    C  
ATOM   3969  O   GLU B  28     -27.864  19.825   6.589  1.00 62.75      B    O  
ATOM   3970  N   THR B  29     -27.779  19.626   8.871  1.00 60.89      B    N  
ATOM   3971  CA  THR B  29     -28.958  20.481   9.177  1.00 58.51      B    C  
ATOM   3972  CB  THR B  29     -29.269  20.533  10.677  1.00 57.94      B    C  
ATOM   3973  OG1 THR B  29     -29.586  19.214  11.121  1.00 55.39      B    O  
ATOM   3974  CG2 THR B  29     -30.424  21.458  10.987  1.00 59.17      B    C  
ATOM   3975  C   THR B  29     -28.709  21.886   8.625  1.00 60.28      B    C  
ATOM   3976  O   THR B  29     -29.530  22.348   7.807  1.00 63.90      B    O  
ATOM   3977  N   GLY B  30     -27.611  22.521   9.047  1.00 60.19      B    N  
ATOM   3978  CA  GLY B  30     -27.237  23.884   8.627  1.00 60.19      B    C  
ATOM   3979  C   GLY B  30     -27.330  24.041   7.121  1.00 62.03      B    C  
ATOM   3980  O   GLY B  30     -27.950  25.020   6.670  1.00 66.03      B    O  
ATOM   3981  N   GLN B  31     -26.777  23.079   6.373  1.00 63.21      B    N  
ATOM   3982  CA  GLN B  31     -26.665  23.123   4.888  1.00 61.75      B    C  
ATOM   3983  CB  GLN B  31     -25.651  22.092   4.395  1.00 66.16      B    C  
ATOM   3984  CG  GLN B  31     -24.232  22.361   4.877  1.00 67.97      B    C  
ATOM   3985  CD  GLN B  31     -23.536  23.439   4.079  1.00 68.30      B    C  
ATOM   3986  OE1 GLN B  31     -22.680  23.159   3.243  1.00 67.39      B    O  
ATOM   3987  NE2 GLN B  31     -23.889  24.687   4.343  1.00 68.54      B    N  
ATOM   3988  C   GLN B  31     -28.024  22.868   4.232  1.00 59.53      B    C  
ATOM   3989  O   GLN B  31     -28.231  23.362   3.104  1.00 56.42      B    O  
ATOM   3990  N   PHE B  32     -28.896  22.100   4.891  1.00 62.44      B    N  
ATOM   3991  CA  PHE B  32     -30.283  21.834   4.425  1.00 62.83      B    C  
ATOM   3992  CB  PHE B  32     -30.939  20.701   5.216  1.00 58.07      B    C  
ATOM   3993  CG  PHE B  32     -32.295  20.325   4.681  1.00 55.64      B    C  
ATOM   3994  CD1 PHE B  32     -32.418  19.523   3.556  1.00 57.18      B    C  
ATOM   3995  CE1 PHE B  32     -33.667  19.195   3.052  1.00 55.83      B    C  
ATOM   3996  CZ  PHE B  32     -34.802  19.680   3.655  1.00 54.85      B    C  
ATOM   3997  CD2 PHE B  32     -33.448  20.809   5.276  1.00 54.63      B    C  
ATOM   3998  CE2 PHE B  32     -34.693  20.483   4.765  1.00 54.64      B    C  
ATOM   3999  C   PHE B  32     -31.103  23.126   4.518  1.00 67.03      B    C  
ATOM   4000  O   PHE B  32     -31.835  23.432   3.557  1.00 70.42      B    O  
ATOM   4001  N   LEU B  33     -30.965  23.851   5.636  1.00 69.55      B    N  
ATOM   4002  CA  LEU B  33     -31.570  25.194   5.870  1.00 69.43      B    C  
ATOM   4003  CB  LEU B  33     -31.174  25.693   7.266  1.00 69.62      B    C  
ATOM   4004  CG  LEU B  33     -32.110  26.709   7.926  1.00 69.57      B    C  
ATOM   4005  CD1 LEU B  33     -31.846  26.793   9.420  1.00 69.96      B    C  
ATOM   4006  CD2 LEU B  33     -31.954  28.089   7.317  1.00 71.63      B    C  
ATOM   4007  C   LEU B  33     -31.103  26.169   4.778  1.00 69.77      B    C  
ATOM   4008  O   LEU B  33     -31.962  26.909   4.253  1.00 72.70      B    O  
ATOM   4009  N   ARG B  34     -29.809  26.165   4.436  1.00 67.62      B    N  
ATOM   4010  CA  ARG B  34     -29.213  27.119   3.456  1.00 72.10      B    C  
ATOM   4011  CB  ARG B  34     -27.684  26.978   3.399  1.00 72.17      B    C  
ATOM   4012  CG  ARG B  34     -27.035  27.415   2.090  1.00 70.23      B    C  
ATOM   4013  CD  ARG B  34     -25.553  27.074   2.077  1.00 69.40      B    C  
ATOM   4014  NE  ARG B  34     -24.837  27.473   0.866  1.00 67.88      B    N  
ATOM   4015  CZ  ARG B  34     -23.678  26.951   0.452  1.00 71.77      B    C  
ATOM   4016  NH1 ARG B  34     -23.086  25.986   1.137  1.00 77.06      B    N  
ATOM   4017  NH2 ARG B  34     -23.100  27.397  -0.651  1.00 70.50      B    N  
ATOM   4018  C   ARG B  34     -29.863  26.909   2.083  1.00 73.08      B    C  
ATOM   4019  O   ARG B  34     -30.349  27.893   1.506  1.00 78.43      B    O  
ATOM   4020  N   ILE B  35     -29.891  25.672   1.595  1.00 78.09      B    N  
ATOM   4021  CA  ILE B  35     -30.246  25.350   0.181  1.00 78.02      B    C  
ATOM   4022  CB  ILE B  35     -29.653  23.990  -0.227  1.00 76.62      B    C  
ATOM   4023  CG1 ILE B  35     -28.135  23.972  -0.045  1.00 76.41      B    C  
ATOM   4024  CG2 ILE B  35     -30.062  23.627  -1.645  1.00 76.24      B    C  
ATOM   4025  CD1 ILE B  35     -27.561  22.592   0.094  1.00 78.57      B    C  
ATOM   4026  C   ILE B  35     -31.768  25.370   0.031  1.00 82.27      B    C  
ATOM   4027  O   ILE B  35     -32.271  26.179  -0.778  1.00 84.26      B    O  
ATOM   4028  N   SER B  36     -32.454  24.474   0.749  1.00 82.43      B    N  
ATOM   4029  CA  SER B  36     -33.935  24.356   0.768  1.00 83.78      B    C  
ATOM   4030  CB  SER B  36     -34.368  23.051   1.403  1.00 83.37      B    C  
ATOM   4031  OG  SER B  36     -35.729  22.759   1.116  1.00 81.20      B    O  
ATOM   4032  C   SER B  36     -34.478  25.589   1.498  1.00 85.52      B    C  
ATOM   4033  O   SER B  36     -34.189  25.724   2.699  1.00 85.14      B    O  
ATOM   4034  N   GLU B  37     -35.155  26.495   0.784  1.00 89.93      B    N  
ATOM   4035  CA  GLU B  37     -35.467  27.863   1.290  1.00 93.13      B    C  
ATOM   4036  CB  GLU B  37     -35.339  28.908   0.183  1.00 92.12      B    C  
ATOM   4037  CG  GLU B  37     -33.928  29.040  -0.355  1.00 92.73      B    C  
ATOM   4038  CD  GLU B  37     -32.986  29.830   0.538  1.00 94.60      B    C  
ATOM   4039  OE1 GLU B  37     -32.716  29.366   1.664  1.00 91.16      B    O  
ATOM   4040  OE2 GLU B  37     -32.534  30.914   0.110  1.00 97.53      B    O  
ATOM   4041  C   GLU B  37     -36.873  27.901   1.883  1.00 94.15      B    C  
ATOM   4042  O   GLU B  37     -37.036  28.486   2.970  1.00 99.97      B    O  
ATOM   4043  N   ARG B  38     -37.840  27.308   1.184  1.00 94.41      B    N  
ATOM   4044  CA  ARG B  38     -39.270  27.323   1.580  1.00 91.38      B    C  
ATOM   4045  CB  ARG B  38     -40.031  28.363   0.747  1.00 88.12      B    C  
ATOM   4046  CG  ARG B  38     -39.648  28.417  -0.727  1.00 86.54      B    C  
ATOM   4047  CD  ARG B  38     -40.831  28.768  -1.613  1.00 85.82      B    C  
ATOM   4048  NE  ARG B  38     -40.599  28.591  -3.042  1.00 85.19      B    N  
ATOM   4049  CZ  ARG B  38     -40.502  27.416  -3.665  1.00 83.42      B    C  
ATOM   4050  NH1 ARG B  38     -40.584  26.286  -2.983  1.00 85.29      B    N  
ATOM   4051  NH2 ARG B  38     -40.307  27.369  -4.973  1.00 80.69      B    N  
ATOM   4052  C   ARG B  38     -39.826  25.902   1.444  1.00 91.18      B    C  
ATOM   4053  O   ARG B  38     -39.759  25.349   0.331  1.00 96.84      B    O  
ATOM   4054  N   ALA B  39     -40.331  25.345   2.543  1.00 87.34      B    N  
ATOM   4055  CA  ALA B  39     -41.054  24.049   2.539  1.00 88.40      B    C  
ATOM   4056  CB  ALA B  39     -40.130  22.898   2.256  1.00 88.05      B    C  
ATOM   4057  C   ALA B  39     -41.655  23.980   3.937  1.00 84.07      B    C  
ATOM   4058  O   ALA B  39     -42.694  24.622   4.163  1.00 80.79      B    O  
ATOM   4059  N   ASP B  40     -41.056  23.199   4.820  1.00 79.99      B    N  
ATOM   4060  CA  ASP B  40     -41.392  23.255   6.259  1.00 79.10      B    C  
ATOM   4061  CB  ASP B  40     -41.966  21.928   6.755  1.00 85.15      B    C  
ATOM   4062  CG  ASP B  40     -42.922  21.266   5.778  1.00 88.43      B    C  
ATOM   4063  OD1 ASP B  40     -42.500  20.304   5.109  1.00 89.26      B    O  
ATOM   4064  OD2 ASP B  40     -44.078  21.718   5.697  1.00 91.45      B    O  
ATOM   4065  C   ASP B  40     -40.043  23.665   6.855  1.00 72.66      B    C  
ATOM   4066  O   ASP B  40     -39.868  23.532   8.067  1.00 64.89      B    O  
ATOM   4067  N   VAL B  41     -39.134  24.162   6.004  1.00 69.51      B    N  
ATOM   4068  CA  VAL B  41     -37.743  24.512   6.407  1.00 67.80      B    C  
ATOM   4069  CB  VAL B  41     -36.798  24.476   5.188  1.00 68.26      B    C  
ATOM   4070  CG1 VAL B  41     -35.333  24.495   5.585  1.00 67.60      B    C  
ATOM   4071  CG2 VAL B  41     -37.080  23.275   4.305  1.00 68.37      B    C  
ATOM   4072  C   VAL B  41     -37.738  25.868   7.093  1.00 64.82      B    C  
ATOM   4073  O   VAL B  41     -38.548  26.731   6.717  1.00 72.69      B    O  
ATOM   4074  N   GLY B  42     -36.827  26.042   8.038  1.00 65.38      B    N  
ATOM   4075  CA  GLY B  42     -36.786  27.270   8.837  1.00 65.11      B    C  
ATOM   4076  C   GLY B  42     -36.803  26.869  10.286  1.00 64.85      B    C  
ATOM   4077  O   GLY B  42     -35.949  26.067  10.653  1.00 64.41      B    O  
ATOM   4078  N   THR B  43     -37.790  27.334  11.047  1.00 65.96      B    N  
ATOM   4079  CA  THR B  43     -37.877  27.062  12.511  1.00 64.85      B    C  
ATOM   4080  CB  THR B  43     -39.251  27.469  13.075  1.00 64.82      B    C  
ATOM   4081  OG1 THR B  43     -39.794  26.410  13.866  1.00 66.77      B    O  
ATOM   4082  CG2 THR B  43     -40.245  27.877  12.008  1.00 64.08      B    C  
ATOM   4083  C   THR B  43     -37.398  25.647  12.867  1.00 62.28      B    C  
ATOM   4084  O   THR B  43     -36.498  25.580  13.668  1.00 67.10      B    O  
ATOM   4085  N   PRO B  44     -37.914  24.523  12.323  1.00 61.43      B    N  
ATOM   4086  CA  PRO B  44     -37.500  23.191  12.780  1.00 59.12      B    C  
ATOM   4087  CB  PRO B  44     -38.172  22.241  11.779  1.00 60.23      B    C  
ATOM   4088  CG  PRO B  44     -39.400  23.003  11.344  1.00 61.67      B    C  
ATOM   4089  CD  PRO B  44     -38.939  24.448  11.266  1.00 62.81      B    C  
ATOM   4090  C   PRO B  44     -35.980  22.966  12.773  1.00 55.78      B    C  
ATOM   4091  O   PRO B  44     -35.481  22.311  13.670  1.00 54.53      B    O  
ATOM   4092  N   GLN B  45     -35.297  23.516  11.769  1.00 50.97      B    N  
ATOM   4093  CA  GLN B  45     -33.819  23.490  11.650  1.00 51.43      B    C  
ATOM   4094  CB  GLN B  45     -33.392  23.794  10.216  1.00 53.74      B    C  
ATOM   4095  CG  GLN B  45     -34.300  23.203   9.148  1.00 55.47      B    C  
ATOM   4096  CD  GLN B  45     -34.270  21.696   9.098  1.00 60.60      B    C  
ATOM   4097  OE1 GLN B  45     -33.226  21.078   8.910  1.00 62.65      B    O  
ATOM   4098  NE2 GLN B  45     -35.438  21.088   9.220  1.00 67.68      B    N  
ATOM   4099  C   GLN B  45     -33.241  24.526  12.618  1.00 52.42      B    C  
ATOM   4100  O   GLN B  45     -32.380  24.150  13.428  1.00 50.01      B    O  
ATOM   4101  N   ILE B  46     -33.722  25.774  12.530  1.00 54.81      B    N  
ATOM   4102  CA  ILE B  46     -33.305  26.915  13.402  1.00 54.85      B    C  
ATOM   4103  CB  ILE B  46     -34.213  28.160  13.259  1.00 60.61      B    C  
ATOM   4104  CG1 ILE B  46     -34.480  28.563  11.801  1.00 63.24      B    C  
ATOM   4105  CG2 ILE B  46     -33.657  29.321  14.079  1.00 60.91      B    C  
ATOM   4106  CD1 ILE B  46     -33.501  29.547  11.201  1.00 62.39      B    C  
ATOM   4107  C   ILE B  46     -33.326  26.397  14.838  1.00 54.13      B    C  
ATOM   4108  O   ILE B  46     -32.305  26.544  15.524  1.00 52.46      B    O  
ATOM   4109  N   ASP B  47     -34.449  25.786  15.234  1.00 55.47      B    N  
ATOM   4110  CA  ASP B  47     -34.726  25.285  16.609  1.00 54.84      B    C  
ATOM   4111  CB  ASP B  47     -36.071  24.558  16.682  1.00 55.81      B    C  
ATOM   4112  CG  ASP B  47     -37.266  25.492  16.741  1.00 58.58      B    C  
ATOM   4113  OD1 ASP B  47     -37.092  26.641  17.214  1.00 57.43      B    O  
ATOM   4114  OD2 ASP B  47     -38.358  25.066  16.304  1.00 60.96      B    O  
ATOM   4115  C   ASP B  47     -33.612  24.335  17.049  1.00 50.94      B    C  
ATOM   4116  O   ASP B  47     -33.093  24.501  18.176  1.00 47.96      B    O  
ATOM   4117  N   TYR B  48     -33.278  23.376  16.183  1.00 48.60      B    N  
ATOM   4118  CA  TYR B  48     -32.296  22.294  16.443  1.00 48.26      B    C  
ATOM   4119  CB  TYR B  48     -32.279  21.309  15.273  1.00 47.00      B    C  
ATOM   4120  CG  TYR B  48     -31.070  20.411  15.195  1.00 48.30      B    C  
ATOM   4121  CD1 TYR B  48     -30.978  19.271  15.977  1.00 47.80      B    C  
ATOM   4122  CE1 TYR B  48     -29.882  18.427  15.898  1.00 47.51      B    C  
ATOM   4123  CZ  TYR B  48     -28.846  18.725  15.033  1.00 46.25      B    C  
ATOM   4124  OH  TYR B  48     -27.781  17.876  14.971  1.00 47.09      B    O  
ATOM   4125  CE2 TYR B  48     -28.914  19.861  14.245  1.00 47.43      B    C  
ATOM   4126  CD2 TYR B  48     -30.026  20.685  14.322  1.00 47.87      B    C  
ATOM   4127  C   TYR B  48     -30.925  22.924  16.694  1.00 50.85      B    C  
ATOM   4128  O   TYR B  48     -30.308  22.652  17.748  1.00 50.82      B    O  
ATOM   4129  N   LEU B  49     -30.484  23.768  15.758  1.00 53.48      B    N  
ATOM   4130  CA  LEU B  49     -29.128  24.378  15.776  1.00 54.16      B    C  
ATOM   4131  CB  LEU B  49     -28.946  25.213  14.503  1.00 53.67      B    C  
ATOM   4132  CG  LEU B  49     -28.816  24.350  13.247  1.00 55.03      B    C  
ATOM   4133  CD1 LEU B  49     -28.924  25.163  11.962  1.00 55.22      B    C  
ATOM   4134  CD2 LEU B  49     -27.517  23.552  13.277  1.00 54.62      B    C  
ATOM   4135  C   LEU B  49     -28.924  25.159  17.083  1.00 52.72      B    C  
ATOM   4136  O   LEU B  49     -27.832  25.043  17.652  1.00 54.02      B    O  
ATOM   4137  N   LEU B  50     -29.954  25.828  17.606  1.00 52.38      B    N  
ATOM   4138  CA  LEU B  50     -29.811  26.737  18.780  1.00 56.30      B    C  
ATOM   4139  CB  LEU B  50     -31.055  27.622  18.919  1.00 56.52      B    C  
ATOM   4140  CG  LEU B  50     -31.502  28.352  17.654  1.00 57.78      B    C  
ATOM   4141  CD1 LEU B  50     -32.853  29.016  17.865  1.00 59.27      B    C  
ATOM   4142  CD2 LEU B  50     -30.468  29.370  17.202  1.00 57.97      B    C  
ATOM   4143  C   LEU B  50     -29.571  25.930  20.066  1.00 60.38      B    C  
ATOM   4144  O   LEU B  50     -28.842  26.440  20.949  1.00 61.22      B    O  
ATOM   4145  N   ALA B  51     -30.156  24.733  20.184  1.00 60.31      B    N  
ATOM   4146  CA  ALA B  51     -30.107  23.901  21.413  1.00 60.07      B    C  
ATOM   4147  CB  ALA B  51     -31.429  23.212  21.627  1.00 62.65      B    C  
ATOM   4148  C   ALA B  51     -28.971  22.871  21.356  1.00 58.93      B    C  
ATOM   4149  O   ALA B  51     -28.678  22.280  22.423  1.00 50.36      B    O  
ATOM   4150  N   THR B  52     -28.384  22.637  20.172  1.00 58.71      B    N  
ATOM   4151  CA  THR B  52     -27.199  21.752  19.975  1.00 58.17      B    C  
ATOM   4152  CB  THR B  52     -27.310  20.895  18.705  1.00 57.09      B    C  
ATOM   4153  OG1 THR B  52     -27.791  21.697  17.625  1.00 63.39      B    O  
ATOM   4154  CG2 THR B  52     -28.208  19.691  18.895  1.00 51.42      B    C  
ATOM   4155  C   THR B  52     -25.906  22.578  19.963  1.00 59.11      B    C  
ATOM   4156  O   THR B  52     -24.834  21.982  19.729  1.00 59.55      B    O  
ATOM   4157  N   GLN B  53     -25.990  23.888  20.207  1.00 60.98      B    N  
ATOM   4158  CA  GLN B  53     -24.794  24.743  20.436  1.00 62.31      B    C  
ATOM   4159  CB  GLN B  53     -25.107  26.208  20.132  1.00 61.39      B    C  
ATOM   4160  CG  GLN B  53     -23.876  27.103  20.083  1.00 60.81      B    C  
ATOM   4161  CD  GLN B  53     -24.210  28.541  20.398  1.00 62.41      B    C  
ATOM   4162  OE1 GLN B  53     -23.806  29.081  21.425  1.00 70.54      B    O  
ATOM   4163  NE2 GLN B  53     -24.968  29.176  19.521  1.00 59.41      B    N  
ATOM   4164  C   GLN B  53     -24.345  24.546  21.888  1.00 60.50      B    C  
ATOM   4165  O   GLN B  53     -25.224  24.286  22.735  1.00 61.21      B    O  
ATOM   4166  N   ARG B  54     -23.032  24.640  22.116  1.00 61.41      B    N  
ATOM   4167  CA  ARG B  54     -22.450  24.471  23.469  1.00 61.01      B    C  
ATOM   4168  CB  ARG B  54     -21.227  23.551  23.388  1.00 61.70      B    C  
ATOM   4169  CG  ARG B  54     -21.226  22.556  22.240  1.00 61.44      B    C  
ATOM   4170  CD  ARG B  54     -19.945  21.755  22.304  1.00 62.52      B    C  
ATOM   4171  NE  ARG B  54     -18.777  22.540  21.937  1.00 60.84      B    N  
ATOM   4172  CZ  ARG B  54     -17.520  22.111  21.970  1.00 62.85      B    C  
ATOM   4173  NH1 ARG B  54     -17.242  20.876  22.343  1.00 60.93      B    N  
ATOM   4174  NH2 ARG B  54     -16.541  22.924  21.626  1.00 66.05      B    N  
ATOM   4175  C   ARG B  54     -22.076  25.842  24.041  1.00 58.19      B    C  
ATOM   4176  O   ARG B  54     -21.880  26.774  23.254  1.00 55.18      B    O  
ATOM   4177  N   PRO B  55     -21.991  26.005  25.379  1.00 57.97      B    N  
ATOM   4178  CA  PRO B  55     -21.582  27.260  25.996  1.00 57.82      B    C  
ATOM   4179  CB  PRO B  55     -21.059  26.760  27.342  1.00 58.12      B    C  
ATOM   4180  CG  PRO B  55     -21.993  25.641  27.706  1.00 58.56      B    C  
ATOM   4181  CD  PRO B  55     -22.342  24.996  26.383  1.00 58.50      B    C  
ATOM   4182  C   PRO B  55     -20.413  27.938  25.289  1.00 59.28      B    C  
ATOM   4183  O   PRO B  55     -20.472  29.133  25.133  1.00 68.75      B    O  
ATOM   4184  N   ASP B  56     -19.411  27.166  24.874  1.00 58.77      B    N  
ATOM   4185  CA  ASP B  56     -18.191  27.720  24.234  1.00 65.13      B    C  
ATOM   4186  CB  ASP B  56     -17.164  26.623  23.956  1.00 66.35      B    C  
ATOM   4187  CG  ASP B  56     -17.790  25.313  23.548  1.00 71.50      B    C  
ATOM   4188  OD1 ASP B  56     -17.786  24.387  24.376  1.00 75.64      B    O  
ATOM   4189  OD2 ASP B  56     -18.281  25.242  22.411  1.00 78.94      B    O  
ATOM   4190  C   ASP B  56     -18.535  28.471  22.950  1.00 67.12      B    C  
ATOM   4191  O   ASP B  56     -17.662  29.189  22.463  1.00 70.21      B    O  
ATOM   4192  N   GLY B  57     -19.746  28.303  22.426  1.00 65.18      B    N  
ATOM   4193  CA  GLY B  57     -20.175  29.034  21.225  1.00 67.63      B    C  
ATOM   4194  C   GLY B  57     -20.051  28.168  19.999  1.00 67.09      B    C  
ATOM   4195  O   GLY B  57     -20.729  28.450  19.012  1.00 67.54      B    O  
ATOM   4196  N   LEU B  58     -19.239  27.122  20.081  1.00 66.44      B    N  
ATOM   4197  CA  LEU B  58     -19.003  26.279  18.892  1.00 67.58      B    C  
ATOM   4198  CB  LEU B  58     -17.572  25.746  18.943  1.00 70.21      B    C  
ATOM   4199  CG  LEU B  58     -16.466  26.779  19.122  1.00 72.57      B    C  
ATOM   4200  CD1 LEU B  58     -15.323  26.190  19.931  1.00 73.97      B    C  
ATOM   4201  CD2 LEU B  58     -15.964  27.260  17.773  1.00 72.63      B    C  
ATOM   4202  C   LEU B  58     -19.993  25.119  18.833  1.00 67.67      B    C  
ATOM   4203  O   LEU B  58     -20.759  24.923  19.794  1.00 69.95      B    O  
ATOM   4204  N   TRP B  59     -19.959  24.382  17.734  1.00 66.13      B    N  
ATOM   4205  CA  TRP B  59     -20.834  23.206  17.511  1.00 61.43      B    C  
ATOM   4206  CB  TRP B  59     -21.675  23.399  16.250  1.00 64.99      B    C  
ATOM   4207  CG  TRP B  59     -22.993  24.040  16.540  1.00 65.66      B    C  
ATOM   4208  CD1 TRP B  59     -24.096  23.426  17.051  1.00 65.52      B    C  
ATOM   4209  NE1 TRP B  59     -25.108  24.329  17.212  1.00 64.34      B    N  
ATOM   4210  CE2 TRP B  59     -24.676  25.564  16.807  1.00 66.96      B    C  
ATOM   4211  CD2 TRP B  59     -23.337  25.426  16.384  1.00 68.09      B    C  
ATOM   4212  CE3 TRP B  59     -22.655  26.557  15.921  1.00 68.59      B    C  
ATOM   4213  CZ3 TRP B  59     -23.313  27.766  15.893  1.00 65.50      B    C  
ATOM   4214  CH2 TRP B  59     -24.638  27.877  16.312  1.00 64.94      B    C  
ATOM   4215  CZ2 TRP B  59     -25.340  26.790  16.776  1.00 65.98      B    C  
ATOM   4216  C   TRP B  59     -19.977  21.949  17.429  1.00 59.78      B    C  
ATOM   4217  O   TRP B  59     -18.924  22.008  16.769  1.00 56.84      B    O  
ATOM   4218  N   GLY B  60     -20.417  20.887  18.110  1.00 57.73      B    N  
ATOM   4219  CA  GLY B  60     -19.876  19.521  17.983  1.00 55.82      B    C  
ATOM   4220  C   GLY B  60     -18.903  19.168  19.091  1.00 55.62      B    C  
ATOM   4221  O   GLY B  60     -18.722  19.977  20.023  1.00 52.37      B    O  
ATOM   4222  N   SER B  61     -18.277  17.994  18.964  1.00 55.81      B    N  
ATOM   4223  CA  SER B  61     -17.329  17.410  19.950  1.00 54.49      B    C  
ATOM   4224  CB  SER B  61     -17.128  15.942  19.714  1.00 52.86      B    C  
ATOM   4225  OG  SER B  61     -17.964  15.486  18.666  1.00 52.03      B    O  
ATOM   4226  C   SER B  61     -15.992  18.146  19.886  1.00 56.73      B    C  
ATOM   4227  O   SER B  61     -15.738  18.863  18.890  1.00 54.67      B    O  
ATOM   4228  N   VAL B  62     -15.163  17.949  20.910  1.00 58.24      B    N  
ATOM   4229  CA  VAL B  62     -13.833  18.614  21.016  1.00 59.06      B    C  
ATOM   4230  CB  VAL B  62     -13.190  18.413  22.398  1.00 58.82      B    C  
ATOM   4231  CG1 VAL B  62     -11.692  18.671  22.352  1.00 58.94      B    C  
ATOM   4232  CG2 VAL B  62     -13.862  19.295  23.441  1.00 59.05      B    C  
ATOM   4233  C   VAL B  62     -12.946  18.079  19.892  1.00 58.32      B    C  
ATOM   4234  O   VAL B  62     -12.836  16.841  19.775  1.00 53.99      B    O  
ATOM   4235  N   GLY B  63     -12.367  18.991  19.101  1.00 57.24      B    N  
ATOM   4236  CA  GLY B  63     -11.489  18.670  17.961  1.00 59.76      B    C  
ATOM   4237  C   GLY B  63     -12.161  18.907  16.618  1.00 63.46      B    C  
ATOM   4238  O   GLY B  63     -11.464  19.372  15.689  1.00 70.58      B    O  
ATOM   4239  N   PHE B  64     -13.465  18.635  16.504  1.00 64.98      B    N  
ATOM   4240  CA  PHE B  64     -14.175  18.582  15.196  1.00 62.37      B    C  
ATOM   4241  CB  PHE B  64     -14.810  17.206  14.986  1.00 63.45      B    C  
ATOM   4242  CG  PHE B  64     -13.984  16.074  15.536  1.00 59.59      B    C  
ATOM   4243  CD1 PHE B  64     -14.040  15.753  16.881  1.00 59.90      B    C  
ATOM   4244  CE1 PHE B  64     -13.273  14.719  17.396  1.00 62.66      B    C  
ATOM   4245  CZ  PHE B  64     -12.432  14.006  16.574  1.00 60.94      B    C  
ATOM   4246  CD2 PHE B  64     -13.128  15.354  14.719  1.00 59.31      B    C  
ATOM   4247  CE2 PHE B  64     -12.361  14.320  15.235  1.00 61.31      B    C  
ATOM   4248  C   PHE B  64     -15.229  19.683  15.111  1.00 60.63      B    C  
ATOM   4249  O   PHE B  64     -16.201  19.503  14.352  1.00 65.93      B    O  
ATOM   4250  N   GLU B  65     -15.016  20.797  15.815  1.00 61.95      B    N  
ATOM   4251  CA  GLU B  65     -16.021  21.890  15.929  1.00 64.61      B    C  
ATOM   4252  CB  GLU B  65     -15.628  22.927  16.983  1.00 62.60      B    C  
ATOM   4253  CG  GLU B  65     -15.758  22.426  18.408  1.00 63.05      B    C  
ATOM   4254  CD  GLU B  65     -14.547  21.661  18.908  1.00 61.72      B    C  
ATOM   4255  OE1 GLU B  65     -13.889  20.993  18.081  1.00 59.77      B    O  
ATOM   4256  OE2 GLU B  65     -14.250  21.754  20.115  1.00 57.95      B    O  
ATOM   4257  C   GLU B  65     -16.204  22.588  14.577  1.00 63.66      B    C  
ATOM   4258  O   GLU B  65     -17.306  23.121  14.330  1.00 65.61      B    O  
ATOM   4259  N   LEU B  66     -15.174  22.602  13.734  1.00 62.51      B    N  
ATOM   4260  CA  LEU B  66     -15.138  23.546  12.591  1.00 63.90      B    C  
ATOM   4261  CB  LEU B  66     -13.759  23.559  11.929  1.00 64.27      B    C  
ATOM   4262  CG  LEU B  66     -13.461  24.844  11.162  1.00 64.19      B    C  
ATOM   4263  CD1 LEU B  66     -13.720  26.062  12.040  1.00 64.06      B    C  
ATOM   4264  CD2 LEU B  66     -12.035  24.856  10.640  1.00 63.73      B    C  
ATOM   4265  C   LEU B  66     -16.226  23.174  11.588  1.00 61.68      B    C  
ATOM   4266  O   LEU B  66     -17.040  24.054  11.256  1.00 66.12      B    O  
ATOM   4267  N   VAL B  67     -16.244  21.917  11.151  1.00 59.55      B    N  
ATOM   4268  CA  VAL B  67     -17.053  21.477   9.979  1.00 59.78      B    C  
ATOM   4269  CB  VAL B  67     -16.721  20.038   9.552  1.00 60.58      B    C  
ATOM   4270  CG1 VAL B  67     -17.627  19.583   8.419  1.00 62.11      B    C  
ATOM   4271  CG2 VAL B  67     -15.257  19.915   9.153  1.00 60.50      B    C  
ATOM   4272  C   VAL B  67     -18.539  21.678  10.269  1.00 60.86      B    C  
ATOM   4273  O   VAL B  67     -19.246  22.164   9.391  1.00 61.67      B    O  
ATOM   4274  N   PRO B  68     -19.075  21.306  11.461  1.00 60.28      B    N  
ATOM   4275  CA  PRO B  68     -20.440  21.699  11.821  1.00 57.46      B    C  
ATOM   4276  CB  PRO B  68     -20.875  20.590  12.788  1.00 59.71      B    C  
ATOM   4277  CG  PRO B  68     -19.588  20.130  13.452  1.00 59.27      B    C  
ATOM   4278  CD  PRO B  68     -18.485  20.373  12.438  1.00 58.98      B    C  
ATOM   4279  C   PRO B  68     -20.646  23.081  12.470  1.00 57.73      B    C  
ATOM   4280  O   PRO B  68     -21.765  23.551  12.388  1.00 55.84      B    O  
ATOM   4281  N   THR B  69     -19.627  23.754  13.010  1.00 57.97      B    N  
ATOM   4282  CA  THR B  69     -19.868  25.146  13.496  1.00 60.17      B    C  
ATOM   4283  CB  THR B  69     -18.782  25.657  14.449  1.00 62.46      B    C  
ATOM   4284  OG1 THR B  69     -19.385  26.660  15.264  1.00 62.42      B    O  
ATOM   4285  CG2 THR B  69     -17.580  26.252  13.754  1.00 64.05      B    C  
ATOM   4286  C   THR B  69     -20.087  26.030  12.267  1.00 60.76      B    C  
ATOM   4287  O   THR B  69     -20.986  26.872  12.316  1.00 63.89      B    O  
ATOM   4288  N   LEU B  70     -19.317  25.815  11.205  1.00 60.69      B    N  
ATOM   4289  CA  LEU B  70     -19.479  26.544   9.920  1.00 61.01      B    C  
ATOM   4290  CB  LEU B  70     -18.319  26.216   8.974  1.00 63.74      B    C  
ATOM   4291  CG  LEU B  70     -16.940  26.733   9.380  1.00 65.68      B    C  
ATOM   4292  CD1 LEU B  70     -15.971  26.591   8.220  1.00 67.05      B    C  
ATOM   4293  CD2 LEU B  70     -16.991  28.182   9.853  1.00 64.82      B    C  
ATOM   4294  C   LEU B  70     -20.807  26.157   9.272  1.00 59.22      B    C  
ATOM   4295  O   LEU B  70     -21.437  27.036   8.660  1.00 63.32      B    O  
ATOM   4296  N   GLY B  71     -21.184  24.882   9.359  1.00 59.48      B    N  
ATOM   4297  CA  GLY B  71     -22.439  24.373   8.773  1.00 62.21      B    C  
ATOM   4298  C   GLY B  71     -23.646  25.018   9.432  1.00 63.86      B    C  
ATOM   4299  O   GLY B  71     -24.651  25.245   8.733  1.00 66.46      B    O  
ATOM   4300  N   ALA B  72     -23.540  25.330  10.727  1.00 62.64      B    N  
ATOM   4301  CA  ALA B  72     -24.627  25.929  11.537  1.00 64.68      B    C  
ATOM   4302  CB  ALA B  72     -24.340  25.777  13.010  1.00 65.19      B    C  
ATOM   4303  C   ALA B  72     -24.785  27.402  11.155  1.00 65.09      B    C  
ATOM   4304  O   ALA B  72     -25.897  27.791  10.719  1.00 57.94      B    O  
ATOM   4305  N   VAL B  73     -23.701  28.175  11.297  1.00 66.55      B    N  
ATOM   4306  CA  VAL B  73     -23.673  29.643  11.015  1.00 65.36      B    C  
ATOM   4307  CB  VAL B  73     -22.283  30.267  11.248  1.00 65.86      B    C  
ATOM   4308  CG1 VAL B  73     -21.897  30.228  12.718  1.00 66.16      B    C  
ATOM   4309  CG2 VAL B  73     -21.204  29.620  10.402  1.00 68.47      B    C  
ATOM   4310  C   VAL B  73     -24.176  29.882   9.585  1.00 63.69      B    C  
ATOM   4311  O   VAL B  73     -24.889  30.886   9.387  1.00 63.31      B    O  
ATOM   4312  N   ALA B  74     -23.853  28.976   8.651  1.00 61.32      B    N  
ATOM   4313  CA  ALA B  74     -24.291  29.012   7.231  1.00 62.73      B    C  
ATOM   4314  CB  ALA B  74     -23.755  27.828   6.465  1.00 61.75      B    C  
ATOM   4315  C   ALA B  74     -25.821  29.041   7.150  1.00 62.83      B    C  
ATOM   4316  O   ALA B  74     -26.360  29.910   6.426  1.00 65.83      B    O  
ATOM   4317  N   GLY B  75     -26.475  28.096   7.831  1.00 60.11      B    N  
ATOM   4318  CA  GLY B  75     -27.944  27.975   7.885  1.00 60.84      B    C  
ATOM   4319  C   GLY B  75     -28.589  29.164   8.580  1.00 62.58      B    C  
ATOM   4320  O   GLY B  75     -29.521  29.747   8.001  1.00 65.53      B    O  
ATOM   4321  N   LEU B  76     -28.112  29.523   9.775  1.00 61.69      B    N  
ATOM   4322  CA  LEU B  76     -28.684  30.631  10.593  1.00 61.25      B    C  
ATOM   4323  CB  LEU B  76     -27.980  30.685  11.955  1.00 62.85      B    C  
ATOM   4324  CG  LEU B  76     -28.349  29.588  12.954  1.00 60.97      B    C  
ATOM   4325  CD1 LEU B  76     -27.487  29.687  14.202  1.00 60.69      B    C  
ATOM   4326  CD2 LEU B  76     -29.822  29.650  13.328  1.00 62.73      B    C  
ATOM   4327  C   LEU B  76     -28.547  31.972   9.858  1.00 61.44      B    C  
ATOM   4328  O   LEU B  76     -29.502  32.777   9.918  1.00 58.22      B    O  
ATOM   4329  N   SER B  77     -27.405  32.209   9.201  1.00 63.93      B    N  
ATOM   4330  CA  SER B  77     -27.067  33.502   8.545  1.00 64.38      B    C  
ATOM   4331  CB  SER B  77     -25.632  33.546   8.090  1.00 61.34      B    C  
ATOM   4332  OG  SER B  77     -24.769  33.828   9.178  1.00 61.82      B    O  
ATOM   4333  C   SER B  77     -28.017  33.757   7.373  1.00 66.57      B    C  
ATOM   4334  O   SER B  77     -28.588  34.860   7.300  1.00 67.75      B    O  
ATOM   4335  N   SER B  78     -28.175  32.759   6.503  1.00 69.29      B    N  
ATOM   4336  CA  SER B  78     -28.922  32.849   5.222  1.00 72.39      B    C  
ATOM   4337  CB  SER B  78     -29.225  31.476   4.690  1.00 69.62      B    C  
ATOM   4338  OG  SER B  78     -29.344  30.550   5.753  1.00 68.13      B    O  
ATOM   4339  C   SER B  78     -30.196  33.684   5.410  1.00 80.28      B    C  
ATOM   4340  O   SER B  78     -30.381  34.654   4.645  1.00 83.65      B    O  
ATOM   4341  N   ARG B  79     -31.009  33.328   6.414  1.00 83.94      B    N  
ATOM   4342  CA  ARG B  79     -32.317  33.964   6.749  1.00 81.84      B    C  
ATOM   4343  CB  ARG B  79     -32.845  33.454   8.098  1.00 83.98      B    C  
ATOM   4344  CG  ARG B  79     -33.030  31.943   8.186  1.00 80.01      B    C  
ATOM   4345  CD  ARG B  79     -34.392  31.460   7.708  1.00 80.25      B    C  
ATOM   4346  NE  ARG B  79     -34.296  30.417   6.688  1.00 80.56      B    N  
ATOM   4347  CZ  ARG B  79     -35.329  29.795   6.118  1.00 78.87      B    C  
ATOM   4348  NH1 ARG B  79     -36.573  30.089   6.465  1.00 80.01      B    N  
ATOM   4349  NH2 ARG B  79     -35.111  28.869   5.199  1.00 76.43      B    N  
ATOM   4350  C   ARG B  79     -32.160  35.490   6.783  1.00 77.62      B    C  
ATOM   4351  O   ARG B  79     -32.987  36.160   6.130  1.00 73.51      B    O  
ATOM   4352  N   ASP B  84     -36.033  38.982  12.388  1.00 96.59      B    N  
ATOM   4353  CA  ASP B  84     -35.938  37.524  12.092  1.00 97.06      B    C  
ATOM   4354  CB  ASP B  84     -34.588  37.170  11.456  1.00 96.66      B    C  
ATOM   4355  CG  ASP B  84     -33.370  37.619  12.248  1.00 95.76      B    C  
ATOM   4356  OD1 ASP B  84     -33.368  37.443  13.483  1.00 93.99      B    O  
ATOM   4357  OD2 ASP B  84     -32.433  38.147  11.620  1.00 96.14      B    O  
ATOM   4358  C   ASP B  84     -36.251  36.741  13.377  1.00 97.94      B    C  
ATOM   4359  O   ASP B  84     -37.139  37.193  14.130  1.00101.04      B    O  
ATOM   4360  N   ARG B  85     -35.549  35.627  13.624  1.00 94.76      B    N  
ATOM   4361  CA  ARG B  85     -35.799  34.711  14.772  1.00 90.49      B    C  
ATOM   4362  CB  ARG B  85     -35.263  33.309  14.460  1.00 90.14      B    C  
ATOM   4363  CG  ARG B  85     -35.932  32.174  15.232  1.00 87.25      B    C  
ATOM   4364  CD  ARG B  85     -37.199  31.636  14.593  1.00 80.55      B    C  
ATOM   4365  NE  ARG B  85     -37.059  31.551  13.146  1.00 77.73      B    N  
ATOM   4366  CZ  ARG B  85     -38.050  31.642  12.264  1.00 74.67      B    C  
ATOM   4367  NH1 ARG B  85     -39.299  31.819  12.661  1.00 74.42      B    N  
ATOM   4368  NH2 ARG B  85     -37.781  31.562  10.973  1.00 72.86      B    N  
ATOM   4369  C   ARG B  85     -35.142  35.277  16.038  1.00 90.26      B    C  
ATOM   4370  O   ARG B  85     -34.437  36.304  15.943  1.00 90.84      B    O  
ATOM   4371  N   ALA B  86     -35.362  34.610  17.174  1.00 88.81      B    N  
ATOM   4372  CA  ALA B  86     -34.950  35.053  18.526  1.00 88.38      B    C  
ATOM   4373  CB  ALA B  86     -35.995  34.647  19.534  1.00 88.17      B    C  
ATOM   4374  C   ALA B  86     -33.586  34.453  18.877  1.00 87.16      B    C  
ATOM   4375  O   ALA B  86     -33.452  33.219  18.795  1.00 90.63      B    O  
ATOM   4376  N   GLY B  87     -32.623  35.304  19.248  1.00 83.30      B    N  
ATOM   4377  CA  GLY B  87     -31.280  34.898  19.705  1.00 81.13      B    C  
ATOM   4378  C   GLY B  87     -30.485  34.176  18.628  1.00 79.86      B    C  
ATOM   4379  O   GLY B  87     -29.524  33.477  18.992  1.00 75.03      B    O  
ATOM   4380  N   VAL B  88     -30.870  34.320  17.355  1.00 81.56      B    N  
ATOM   4381  CA  VAL B  88     -30.103  33.776  16.192  1.00 86.30      B    C  
ATOM   4382  CB  VAL B  88     -30.870  33.843  14.853  1.00 89.30      B    C  
ATOM   4383  CG1 VAL B  88     -31.546  35.184  14.611  1.00 92.24      B    C  
ATOM   4384  CG2 VAL B  88     -29.969  33.499  13.676  1.00 89.08      B    C  
ATOM   4385  C   VAL B  88     -28.771  34.527  16.108  1.00 89.61      B    C  
ATOM   4386  O   VAL B  88     -27.730  33.850  16.047  1.00 96.06      B    O  
ATOM   4387  N   THR B  89     -28.809  35.863  16.122  1.00 87.86      B    N  
ATOM   4388  CA  THR B  89     -27.622  36.743  15.929  1.00 89.03      B    C  
ATOM   4389  CB  THR B  89     -28.015  38.215  15.769  1.00 86.35      B    C  
ATOM   4390  OG1 THR B  89     -28.768  38.593  16.921  1.00 84.22      B    O  
ATOM   4391  CG2 THR B  89     -28.802  38.468  14.502  1.00 88.40      B    C  
ATOM   4392  C   THR B  89     -26.657  36.577  17.106  1.00 94.76      B    C  
ATOM   4393  O   THR B  89     -25.445  36.446  16.846  1.00 99.84      B    O  
ATOM   4394  N   ASP B  90     -27.173  36.589  18.342  1.00 98.17      B    N  
ATOM   4395  CA  ASP B  90     -26.357  36.406  19.576  1.00 97.70      B    C  
ATOM   4396  CB  ASP B  90     -27.199  36.477  20.856  1.00100.39      B    C  
ATOM   4397  CG  ASP B  90     -27.117  37.801  21.605  1.00103.89      B    C  
ATOM   4398  OD1 ASP B  90     -26.149  38.558  21.373  1.00103.26      B    O  
ATOM   4399  OD2 ASP B  90     -28.018  38.060  22.433  1.00105.32      B    O  
ATOM   4400  C   ASP B  90     -25.604  35.074  19.481  1.00 96.15      B    C  
ATOM   4401  O   ASP B  90     -24.493  34.991  20.036  1.00 98.75      B    O  
ATOM   4402  N   ALA B  91     -26.191  34.081  18.803  1.00 92.51      B    N  
ATOM   4403  CA  ALA B  91     -25.588  32.750  18.546  1.00 90.61      B    C  
ATOM   4404  CB  ALA B  91     -26.647  31.762  18.122  1.00 91.70      B    C  
ATOM   4405  C   ALA B  91     -24.500  32.866  17.475  1.00 86.53      B    C  
ATOM   4406  O   ALA B  91     -23.372  32.388  17.723  1.00 83.29      B    O  
ATOM   4407  N   VAL B  92     -24.837  33.468  16.328  1.00 84.72      B    N  
ATOM   4408  CA  VAL B  92     -23.896  33.679  15.182  1.00 84.86      B    C  
ATOM   4409  CB  VAL B  92     -24.579  34.304  13.945  1.00 84.66      B    C  
ATOM   4410  CG1 VAL B  92     -23.723  34.149  12.696  1.00 83.47      B    C  
ATOM   4411  CG2 VAL B  92     -25.962  33.729  13.686  1.00 85.99      B    C  
ATOM   4412  C   VAL B  92     -22.717  34.541  15.663  1.00 83.57      B    C  
ATOM   4413  O   VAL B  92     -21.634  34.447  15.055  1.00 83.78      B    O  
ATOM   4414  N   ALA B  93     -22.911  35.329  16.727  1.00 82.98      B    N  
ATOM   4415  CA  ALA B  93     -21.883  36.213  17.327  1.00 83.08      B    C  
ATOM   4416  CB  ALA B  93     -22.540  37.300  18.139  1.00 85.07      B    C  
ATOM   4417  C   ALA B  93     -20.897  35.402  18.179  1.00 81.66      B    C  
ATOM   4418  O   ALA B  93     -19.701  35.376  17.819  1.00 81.60      B    O  
ATOM   4419  N   ARG B  94     -21.371  34.780  19.267  1.00 80.99      B    N  
ATOM   4420  CA  ARG B  94     -20.508  34.077  20.264  1.00 79.88      B    C  
ATOM   4421  CB  ARG B  94     -21.307  33.570  21.470  1.00 80.57      B    C  
ATOM   4422  CG  ARG B  94     -22.165  34.621  22.163  1.00 82.64      B    C  
ATOM   4423  CD  ARG B  94     -21.369  35.663  22.925  1.00 83.72      B    C  
ATOM   4424  NE  ARG B  94     -22.181  36.829  23.264  1.00 88.53      B    N  
ATOM   4425  CZ  ARG B  94     -22.463  37.840  22.439  1.00 88.01      B    C  
ATOM   4426  NH1 ARG B  94     -22.001  37.846  21.200  1.00 85.96      B    N  
ATOM   4427  NH2 ARG B  94     -23.210  38.851  22.856  1.00 87.75      B    N  
ATOM   4428  C   ARG B  94     -19.797  32.902  19.581  1.00 78.05      B    C  
ATOM   4429  O   ARG B  94     -18.739  32.476  20.088  1.00 75.48      B    O  
ATOM   4430  N   ALA B  95     -20.371  32.395  18.483  1.00 77.13      B    N  
ATOM   4431  CA  ALA B  95     -19.792  31.326  17.636  1.00 79.72      B    C  
ATOM   4432  CB  ALA B  95     -20.853  30.753  16.728  1.00 79.26      B    C  
ATOM   4433  C   ALA B  95     -18.613  31.888  16.833  1.00 80.51      B    C  
ATOM   4434  O   ALA B  95     -17.495  31.341  16.946  1.00 79.77      B    O  
ATOM   4435  N   CYS B  96     -18.868  32.931  16.038  1.00 81.76      B    N  
ATOM   4436  CA  CYS B  96     -17.837  33.695  15.288  1.00 79.39      B    C  
ATOM   4437  CB  CYS B  96     -18.449  34.833  14.482  1.00 77.93      B    C  
ATOM   4438  SG  CYS B  96     -19.442  34.264  13.079  1.00 77.85      B    S  
ATOM   4439  C   CYS B  96     -16.800  34.240  16.275  1.00 81.48      B    C  
ATOM   4440  O   CYS B  96     -15.601  34.193  15.942  1.00 86.54      B    O  
ATOM   4441  N   GLU B  97     -17.247  34.718  17.442  1.00 80.97      B    N  
ATOM   4442  CA  GLU B  97     -16.355  35.240  18.515  1.00 83.96      B    C  
ATOM   4443  CB  GLU B  97     -17.145  35.640  19.766  1.00 83.86      B    C  
ATOM   4444  CG  GLU B  97     -17.578  37.097  19.754  1.00 82.31      B    C  
ATOM   4445  CD  GLU B  97     -18.304  37.586  20.996  1.00 79.86      B    C  
ATOM   4446  OE1 GLU B  97     -18.299  36.866  22.017  1.00 75.53      B    O  
ATOM   4447  OE2 GLU B  97     -18.858  38.701  20.944  1.00 77.54      B    O  
ATOM   4448  C   GLU B  97     -15.286  34.188  18.835  1.00 82.62      B    C  
ATOM   4449  O   GLU B  97     -14.084  34.536  18.778  1.00 75.52      B    O  
ATOM   4450  N   LYS B  98     -15.712  32.955  19.137  1.00 82.72      B    N  
ATOM   4451  CA  LYS B  98     -14.804  31.820  19.464  1.00 79.67      B    C  
ATOM   4452  CB  LYS B  98     -15.570  30.680  20.141  1.00 76.20      B    C  
ATOM   4453  CG  LYS B  98     -14.697  29.671  20.877  1.00 71.14      B    C  
ATOM   4454  CD  LYS B  98     -14.378  30.045  22.304  1.00 68.34      B    C  
ATOM   4455  CE  LYS B  98     -13.615  28.944  23.010  1.00 67.51      B    C  
ATOM   4456  NZ  LYS B  98     -13.166  29.350  24.362  1.00 66.86      B    N  
ATOM   4457  C   LYS B  98     -14.106  31.338  18.184  1.00 79.54      B    C  
ATOM   4458  O   LYS B  98     -12.988  30.785  18.290  1.00 71.18      B    O  
ATOM   4459  N   LEU B  99     -14.738  31.536  17.023  1.00 79.57      B    N  
ATOM   4460  CA  LEU B  99     -14.153  31.179  15.701  1.00 82.53      B    C  
ATOM   4461  CB  LEU B  99     -15.232  31.195  14.615  1.00 84.18      B    C  
ATOM   4462  CG  LEU B  99     -15.913  29.857  14.328  1.00 86.92      B    C  
ATOM   4463  CD1 LEU B  99     -16.625  29.907  12.986  1.00 86.14      B    C  
ATOM   4464  CD2 LEU B  99     -14.923  28.698  14.346  1.00 89.29      B    C  
ATOM   4465  C   LEU B  99     -13.013  32.134  15.329  1.00 81.07      B    C  
ATOM   4466  O   LEU B  99     -12.119  31.693  14.586  1.00 73.22      B    O  
ATOM   4467  N   TRP B 100     -13.071  33.392  15.776  1.00 83.25      B    N  
ATOM   4468  CA  TRP B 100     -11.955  34.366  15.625  1.00 86.49      B    C  
ATOM   4469  CB  TRP B 100     -12.458  35.805  15.460  1.00 88.71      B    C  
ATOM   4470  CG  TRP B 100     -12.690  36.169  14.027  1.00 87.85      B    C  
ATOM   4471  CD1 TRP B 100     -13.889  36.417  13.426  1.00 87.32      B    C  
ATOM   4472  NE1 TRP B 100     -13.708  36.686  12.098  1.00 85.08      B    N  
ATOM   4473  CE2 TRP B 100     -12.373  36.608  11.802  1.00 87.44      B    C  
ATOM   4474  CD2 TRP B 100     -11.694  36.277  12.994  1.00 88.27      B    C  
ATOM   4475  CE3 TRP B 100     -10.302  36.130  12.961  1.00 89.07      B    C  
ATOM   4476  CZ3 TRP B 100      -9.641  36.319  11.767  1.00 91.75      B    C  
ATOM   4477  CH2 TRP B 100     -10.335  36.650  10.602  1.00 92.09      B    C  
ATOM   4478  CZ2 TRP B 100     -11.704  36.799  10.594  1.00 91.13      B    C  
ATOM   4479  C   TRP B 100     -10.989  34.235  16.806  1.00 87.47      B    C  
ATOM   4480  O   TRP B 100      -9.774  34.418  16.591  1.00 95.89      B    O  
ATOM   4481  N   GLU B 101     -11.506  33.933  18.000  1.00 81.94      B    N  
ATOM   4482  CA  GLU B 101     -10.677  33.666  19.203  1.00 77.50      B    C  
ATOM   4483  CB  GLU B 101     -11.538  33.151  20.353  1.00 77.37      B    C  
ATOM   4484  CG  GLU B 101     -10.733  32.741  21.574  1.00 76.58      B    C  
ATOM   4485  CD  GLU B 101     -11.236  33.308  22.890  1.00 76.85      B    C  
ATOM   4486  OE1 GLU B 101     -11.592  34.501  22.920  1.00 75.39      B    O  
ATOM   4487  OE2 GLU B 101     -11.266  32.557  23.885  1.00 77.88      B    O  
ATOM   4488  C   GLU B 101      -9.593  32.644  18.850  1.00 83.26      B    C  
ATOM   4489  O   GLU B 101      -8.422  32.889  19.196  1.00 91.75      B    O  
ATOM   4490  N   LEU B 102      -9.974  31.543  18.194  1.00 88.57      B    N  
ATOM   4491  CA  LEU B 102      -9.041  30.462  17.765  1.00 88.71      B    C  
ATOM   4492  CB  LEU B 102      -9.820  29.167  17.510  1.00 85.84      B    C  
ATOM   4493  CG  LEU B 102     -10.451  28.501  18.731  1.00 80.31      B    C  
ATOM   4494  CD1 LEU B 102     -11.288  27.307  18.299  1.00 80.03      B    C  
ATOM   4495  CD2 LEU B 102      -9.394  28.075  19.738  1.00 76.61      B    C  
ATOM   4496  C   LEU B 102      -8.284  30.886  16.499  1.00 93.22      B    C  
ATOM   4497  O   LEU B 102      -7.111  30.487  16.361  1.00 93.81      B    O  
ATOM   4498  N   ALA B 103      -8.936  31.645  15.610  1.00 98.97      B    N  
ATOM   4499  CA  ALA B 103      -8.393  32.097  14.302  1.00101.17      B    C  
ATOM   4500  CB  ALA B 103      -9.465  32.795  13.505  1.00104.42      B    C  
ATOM   4501  C   ALA B 103      -7.173  33.006  14.503  1.00104.84      B    C  
ATOM   4502  O   ALA B 103      -6.461  33.264  13.512  1.00105.65      B    O  
ATOM   4503  N   LEU B 104      -6.958  33.498  15.726  1.00106.12      B    N  
ATOM   4504  CA  LEU B 104      -5.691  34.147  16.154  1.00103.65      B    C  
ATOM   4505  CB  LEU B 104      -5.964  35.609  16.520  1.00102.56      B    C  
ATOM   4506  CG  LEU B 104      -6.504  36.503  15.406  1.00 99.03      B    C  
ATOM   4507  CD1 LEU B 104      -6.892  37.858  15.972  1.00 99.94      B    C  
ATOM   4508  CD2 LEU B 104      -5.490  36.669  14.284  1.00 98.85      B    C  
ATOM   4509  C   LEU B 104      -5.142  33.371  17.353  1.00102.92      B    C  
ATOM   4510  O   LEU B 104      -5.692  33.537  18.462  1.00106.55      B    O  
ATOM   4511  N   GLY B 105      -4.123  32.534  17.137  1.00102.74      B    N  
ATOM   4512  CA  GLY B 105      -3.574  31.662  18.193  1.00104.12      B    C  
ATOM   4513  C   GLY B 105      -2.210  31.099  17.847  1.00105.86      B    C  
ATOM   4514  O   GLY B 105      -1.582  31.586  16.887  1.00108.95      B    O  
ATOM   4515  N   GLU B 106      -1.781  30.088  18.601  1.00108.24      B    N  
ATOM   4516  CA  GLU B 106      -0.394  29.554  18.561  1.00116.03      B    C  
ATOM   4517  CB  GLU B 106      -0.098  28.754  19.835  1.00116.65      B    C  
ATOM   4518  CG  GLU B 106       1.275  29.042  20.422  1.00117.50      B    C  
ATOM   4519  CD  GLU B 106       1.466  28.615  21.868  1.00119.17      B    C  
ATOM   4520  OE1 GLU B 106       0.674  27.779  22.352  1.00123.70      B    O  
ATOM   4521  OE2 GLU B 106       2.406  29.124  22.513  1.00114.29      B    O  
ATOM   4522  C   GLU B 106      -0.199  28.727  17.281  1.00120.09      B    C  
ATOM   4523  O   GLU B 106      -0.437  27.501  17.320  1.00120.88      B    O  
ATOM   4524  N   GLY B 107       0.200  29.390  16.188  1.00119.80      B    N  
ATOM   4525  CA  GLY B 107       0.769  28.754  14.980  1.00117.72      B    C  
ATOM   4526  C   GLY B 107      -0.281  28.190  14.033  1.00113.33      B    C  
ATOM   4527  O   GLY B 107      -0.078  27.057  13.548  1.00109.82      B    O  
ATOM   4528  N   GLY B 108      -1.341  28.954  13.751  1.00109.24      B    N  
ATOM   4529  CA  GLY B 108      -2.420  28.572  12.815  1.00109.25      B    C  
ATOM   4530  C   GLY B 108      -3.727  28.283  13.536  1.00109.91      B    C  
ATOM   4531  O   GLY B 108      -3.903  28.788  14.665  1.00110.39      B    O  
ATOM   4532  N   LEU B 109      -4.612  27.504  12.904  1.00107.21      B    N  
ATOM   4533  CA  LEU B 109      -5.875  26.993  13.510  1.00104.48      B    C  
ATOM   4534  CB  LEU B 109      -7.029  27.161  12.514  1.00102.28      B    C  
ATOM   4535  CG  LEU B 109      -7.848  28.446  12.645  1.00101.29      B    C  
ATOM   4536  CD1 LEU B 109      -8.884  28.546  11.532  1.00 97.55      B    C  
ATOM   4537  CD2 LEU B 109      -8.523  28.529  14.009  1.00 97.84      B    C  
ATOM   4538  C   LEU B 109      -5.689  25.525  13.888  1.00103.53      B    C  
ATOM   4539  O   LEU B 109      -4.892  24.828  13.263  1.00110.62      B    O  
ATOM   4540  N   PRO B 110      -6.398  25.002  14.917  1.00 99.38      B    N  
ATOM   4541  CA  PRO B 110      -6.384  23.567  15.197  1.00 95.63      B    C  
ATOM   4542  CB  PRO B 110      -7.523  23.383  16.205  1.00 99.41      B    C  
ATOM   4543  CG  PRO B 110      -7.564  24.709  16.931  1.00102.02      B    C  
ATOM   4544  CD  PRO B 110      -7.242  25.743  15.869  1.00102.13      B    C  
ATOM   4545  C   PRO B 110      -6.634  22.782  13.905  1.00 93.47      B    C  
ATOM   4546  O   PRO B 110      -7.712  22.893  13.347  1.00 95.02      B    O  
ATOM   4547  N   ARG B 111      -5.625  22.034  13.460  1.00 88.10      B    N  
ATOM   4548  CA  ARG B 111      -5.595  21.419  12.109  1.00 84.25      B    C  
ATOM   4549  CB  ARG B 111      -4.490  20.371  11.992  1.00 84.10      B    C  
ATOM   4550  CG  ARG B 111      -4.322  19.875  10.566  1.00 83.86      B    C  
ATOM   4551  CD  ARG B 111      -3.635  18.534  10.460  1.00 85.17      B    C  
ATOM   4552  NE  ARG B 111      -3.231  18.285   9.083  1.00 84.19      B    N  
ATOM   4553  CZ  ARG B 111      -2.349  19.012   8.394  1.00 82.94      B    C  
ATOM   4554  NH1 ARG B 111      -1.749  20.061   8.936  1.00 80.48      B    N  
ATOM   4555  NH2 ARG B 111      -2.068  18.683   7.146  1.00 85.01      B    N  
ATOM   4556  C   ARG B 111      -6.939  20.754  11.799  1.00 81.19      B    C  
ATOM   4557  O   ARG B 111      -7.532  20.143  12.711  1.00 84.63      B    O  
ATOM   4558  N   LEU B 112      -7.375  20.863  10.544  1.00 78.19      B    N  
ATOM   4559  CA  LEU B 112      -8.597  20.201  10.020  1.00 77.26      B    C  
ATOM   4560  CB  LEU B 112      -8.722  20.460   8.514  1.00 77.41      B    C  
ATOM   4561  CG  LEU B 112      -9.680  21.576   8.111  1.00 77.16      B    C  
ATOM   4562  CD1 LEU B 112      -9.947  21.528   6.613  1.00 78.09      B    C  
ATOM   4563  CD2 LEU B 112     -10.981  21.479   8.892  1.00 76.84      B    C  
ATOM   4564  C   LEU B 112      -8.525  18.704  10.294  1.00 76.92      B    C  
ATOM   4565  O   LEU B 112      -7.515  18.073   9.992  1.00 82.95      B    O  
ATOM   4566  N   PRO B 113      -9.587  18.084  10.862  1.00 73.74      B    N  
ATOM   4567  CA  PRO B 113      -9.619  16.634  11.037  1.00 71.04      B    C  
ATOM   4568  CB  PRO B 113     -10.781  16.397  12.017  1.00 70.60      B    C  
ATOM   4569  CG  PRO B 113     -11.144  17.777  12.527  1.00 71.45      B    C  
ATOM   4570  CD  PRO B 113     -10.802  18.717  11.391  1.00 72.66      B    C  
ATOM   4571  C   PRO B 113      -9.851  15.933   9.690  1.00 69.10      B    C  
ATOM   4572  O   PRO B 113     -10.220  16.595   8.732  1.00 69.63      B    O  
ATOM   4573  N   ASP B 114      -9.648  14.614   9.652  1.00 65.05      B    N  
ATOM   4574  CA  ASP B 114      -9.648  13.816   8.397  1.00 66.19      B    C  
ATOM   4575  CB  ASP B 114      -8.721  12.603   8.517  1.00 66.95      B    C  
ATOM   4576  CG  ASP B 114      -7.293  12.964   8.894  1.00 69.50      B    C  
ATOM   4577  OD1 ASP B 114      -7.033  13.141  10.101  1.00 71.40      B    O  
ATOM   4578  OD2 ASP B 114      -6.455  13.083   7.975  1.00 68.92      B    O  
ATOM   4579  C   ASP B 114     -11.086  13.421   8.033  1.00 68.80      B    C  
ATOM   4580  O   ASP B 114     -11.255  12.419   7.293  1.00 67.49      B    O  
ATOM   4581  N   THR B 115     -12.084  14.178   8.509  1.00 63.11      B    N  
ATOM   4582  CA  THR B 115     -13.515  13.947   8.178  1.00 57.58      B    C  
ATOM   4583  CB  THR B 115     -14.456  14.795   9.045  1.00 55.61      B    C  
ATOM   4584  OG1 THR B 115     -14.098  16.174   8.970  1.00 52.47      B    O  
ATOM   4585  CG2 THR B 115     -14.441  14.367  10.496  1.00 55.37      B    C  
ATOM   4586  C   THR B 115     -13.700  14.166   6.671  1.00 58.29      B    C  
ATOM   4587  O   THR B 115     -13.064  15.087   6.116  1.00 51.24      B    O  
ATOM   4588  N   VAL B 116     -14.536  13.332   6.049  1.00 59.61      B    N  
ATOM   4589  CA  VAL B 116     -14.721  13.260   4.569  1.00 58.79      B    C  
ATOM   4590  CB  VAL B 116     -15.876  12.322   4.179  1.00 59.14      B    C  
ATOM   4591  CG1 VAL B 116     -16.068  12.298   2.671  1.00 57.71      B    C  
ATOM   4592  CG2 VAL B 116     -15.696  10.913   4.728  1.00 58.13      B    C  
ATOM   4593  C   VAL B 116     -14.981  14.669   4.028  1.00 62.12      B    C  
ATOM   4594  O   VAL B 116     -15.875  15.359   4.565  1.00 66.08      B    O  
ATOM   4595  N   ALA B 117     -14.230  15.059   2.995  1.00 65.26      B    N  
ATOM   4596  CA  ALA B 117     -14.387  16.325   2.240  1.00 63.66      B    C  
ATOM   4597  CB  ALA B 117     -15.765  16.381   1.639  1.00 62.74      B    C  
ATOM   4598  C   ALA B 117     -14.140  17.546   3.132  1.00 65.40      B    C  
ATOM   4599  O   ALA B 117     -14.662  18.625   2.787  1.00 68.51      B    O  
ATOM   4600  N   SER B 118     -13.371  17.408   4.217  1.00 67.34      B    N  
ATOM   4601  CA  SER B 118     -12.942  18.555   5.063  1.00 71.00      B    C  
ATOM   4602  CB  SER B 118     -12.163  18.118   6.283  1.00 68.38      B    C  
ATOM   4603  OG  SER B 118     -10.954  17.471   5.918  1.00 64.88      B    O  
ATOM   4604  C   SER B 118     -12.128  19.524   4.199  1.00 76.44      B    C  
ATOM   4605  O   SER B 118     -12.205  20.748   4.438  1.00 81.78      B    O  
ATOM   4606  N   GLU B 119     -11.380  18.980   3.231  1.00 79.59      B    N  
ATOM   4607  CA  GLU B 119     -10.538  19.754   2.280  1.00 78.39      B    C  
ATOM   4608  CB  GLU B 119      -9.694  18.813   1.412  1.00 77.85      B    C  
ATOM   4609  CG  GLU B 119     -10.494  17.820   0.591  1.00 79.39      B    C  
ATOM   4610  CD  GLU B 119     -10.344  16.367   1.002  1.00 80.06      B    C  
ATOM   4611  OE1 GLU B 119      -9.799  16.109   2.102  1.00 78.81      B    O  
ATOM   4612  OE2 GLU B 119     -10.778  15.497   0.216  1.00 75.68      B    O  
ATOM   4613  C   GLU B 119     -11.426  20.693   1.445  1.00 76.19      B    C  
ATOM   4614  O   GLU B 119     -10.976  21.820   1.173  1.00 69.45      B    O  
ATOM   4615  N   ILE B 120     -12.644  20.265   1.086  1.00 73.98      B    N  
ATOM   4616  CA  ILE B 120     -13.547  20.996   0.141  1.00 74.31      B    C  
ATOM   4617  CB  ILE B 120     -14.156  20.031  -0.897  1.00 74.00      B    C  
ATOM   4618  CG1 ILE B 120     -13.068  19.354  -1.736  1.00 76.81      B    C  
ATOM   4619  CG2 ILE B 120     -15.171  20.742  -1.780  1.00 72.86      B    C  
ATOM   4620  CD1 ILE B 120     -13.036  17.846  -1.624  1.00 77.57      B    C  
ATOM   4621  C   ILE B 120     -14.632  21.763   0.913  1.00 72.70      B    C  
ATOM   4622  O   ILE B 120     -14.994  22.875   0.471  1.00 63.52      B    O  
ATOM   4623  N   ILE B 121     -15.152  21.193   2.002  1.00 74.55      B    N  
ATOM   4624  CA  ILE B 121     -16.276  21.794   2.783  1.00 73.53      B    C  
ATOM   4625  CB  ILE B 121     -16.868  20.774   3.776  1.00 73.61      B    C  
ATOM   4626  CG1 ILE B 121     -17.725  19.746   3.035  1.00 70.88      B    C  
ATOM   4627  CG2 ILE B 121     -17.650  21.470   4.883  1.00 74.07      B    C  
ATOM   4628  CD1 ILE B 121     -18.140  18.570   3.877  1.00 71.48      B    C  
ATOM   4629  C   ILE B 121     -15.789  23.074   3.471  1.00 71.67      B    C  
ATOM   4630  O   ILE B 121     -16.444  24.119   3.299  1.00 67.27      B    O  
ATOM   4631  N   VAL B 122     -14.684  22.997   4.213  1.00 70.44      B    N  
ATOM   4632  CA  VAL B 122     -14.205  24.114   5.080  1.00 71.51      B    C  
ATOM   4633  CB  VAL B 122     -13.023  23.685   5.967  1.00 68.39      B    C  
ATOM   4634  CG1 VAL B 122     -12.490  24.838   6.809  1.00 65.88      B    C  
ATOM   4635  CG2 VAL B 122     -13.432  22.524   6.855  1.00 69.47      B    C  
ATOM   4636  C   VAL B 122     -13.896  25.346   4.228  1.00 75.63      B    C  
ATOM   4637  O   VAL B 122     -14.383  26.428   4.550  1.00 72.28      B    O  
ATOM   4638  N   PRO B 123     -13.094  25.265   3.135  1.00 82.69      B    N  
ATOM   4639  CA  PRO B 123     -12.872  26.439   2.286  1.00 84.66      B    C  
ATOM   4640  CB  PRO B 123     -11.766  26.007   1.316  1.00 85.64      B    C  
ATOM   4641  CG  PRO B 123     -11.882  24.503   1.283  1.00 86.40      B    C  
ATOM   4642  CD  PRO B 123     -12.302  24.106   2.686  1.00 84.04      B    C  
ATOM   4643  C   PRO B 123     -14.102  26.923   1.499  1.00 86.72      B    C  
ATOM   4644  O   PRO B 123     -14.151  28.096   1.181  1.00 92.54      B    O  
ATOM   4645  N   SER B 124     -15.088  26.060   1.265  1.00 86.57      B    N  
ATOM   4646  CA  SER B 124     -16.332  26.528   0.608  1.00 84.20      B    C  
ATOM   4647  CB  SER B 124     -17.183  25.376   0.180  1.00 83.46      B    C  
ATOM   4648  OG  SER B 124     -18.542  25.762   0.061  1.00 80.54      B    O  
ATOM   4649  C   SER B 124     -17.093  27.435   1.565  1.00 87.15      B    C  
ATOM   4650  O   SER B 124     -17.765  28.354   1.079  1.00 95.51      B    O  
ATOM   4651  N   LEU B 125     -16.989  27.181   2.868  1.00 88.81      B    N  
ATOM   4652  CA  LEU B 125     -17.789  27.954   3.854  1.00 87.89      B    C  
ATOM   4653  CB  LEU B 125     -18.225  27.025   4.990  1.00 89.05      B    C  
ATOM   4654  CG  LEU B 125     -19.108  25.855   4.556  1.00 87.70      B    C  
ATOM   4655  CD1 LEU B 125     -19.363  24.895   5.705  1.00 81.09      B    C  
ATOM   4656  CD2 LEU B 125     -20.420  26.349   3.970  1.00 90.85      B    C  
ATOM   4657  C   LEU B 125     -16.982  29.151   4.357  1.00 90.32      B    C  
ATOM   4658  O   LEU B 125     -17.610  30.147   4.732  1.00 92.01      B    O  
ATOM   4659  N   ILE B 126     -15.649  29.074   4.347  1.00 90.02      B    N  
ATOM   4660  CA  ILE B 126     -14.871  30.301   4.699  1.00 89.80      B    C  
ATOM   4661  CB  ILE B 126     -13.377  30.024   4.983  1.00 87.44      B    C  
ATOM   4662  CG1 ILE B 126     -12.600  29.610   3.732  1.00 86.33      B    C  
ATOM   4663  CG2 ILE B 126     -13.206  29.028   6.119  1.00 85.94      B    C  
ATOM   4664  CD1 ILE B 126     -11.579  30.620   3.267  1.00 86.06      B    C  
ATOM   4665  C   ILE B 126     -15.086  31.310   3.561  1.00 91.45      B    C  
ATOM   4666  O   ILE B 126     -14.938  32.514   3.817  1.00 95.80      B    O  
ATOM   4667  N   ASP B 127     -15.428  30.838   2.359  1.00 89.87      B    N  
ATOM   4668  CA  ASP B 127     -15.746  31.753   1.239  1.00 89.21      B    C  
ATOM   4669  CB  ASP B 127     -15.584  31.058  -0.106  1.00 90.11      B    C  
ATOM   4670  CG  ASP B 127     -15.153  31.990  -1.221  1.00 90.44      B    C  
ATOM   4671  OD1 ASP B 127     -15.955  32.194  -2.151  1.00 87.21      B    O  
ATOM   4672  OD2 ASP B 127     -14.018  32.497  -1.150  1.00 87.70      B    O  
ATOM   4673  C   ASP B 127     -17.177  32.245   1.413  1.00 89.73      B    C  
ATOM   4674  O   ASP B 127     -17.355  33.469   1.488  1.00 90.11      B    O  
ATOM   4675  N   LEU B 128     -18.142  31.322   1.474  1.00 88.66      B    N  
ATOM   4676  CA  LEU B 128     -19.572  31.709   1.598  1.00 90.33      B    C  
ATOM   4677  CB  LEU B 128     -20.418  30.466   1.871  1.00 88.48      B    C  
ATOM   4678  CG  LEU B 128     -21.894  30.735   2.156  1.00 91.67      B    C  
ATOM   4679  CD1 LEU B 128     -22.676  30.905   0.865  1.00 93.88      B    C  
ATOM   4680  CD2 LEU B 128     -22.493  29.632   3.010  1.00 94.24      B    C  
ATOM   4681  C   LEU B 128     -19.704  32.709   2.741  1.00 91.23      B    C  
ATOM   4682  O   LEU B 128     -20.046  33.872   2.466  1.00 91.83      B    O  
ATOM   4683  N   LEU B 129     -19.474  32.259   3.973  1.00 92.72      B    N  
ATOM   4684  CA  LEU B 129     -19.482  33.208   5.107  1.00 97.17      B    C  
ATOM   4685  CB  LEU B 129     -19.624  32.446   6.422  1.00100.08      B    C  
ATOM   4686  CG  LEU B 129     -20.855  31.551   6.506  1.00102.07      B    C  
ATOM   4687  CD1 LEU B 129     -21.839  32.096   7.524  1.00101.89      B    C  
ATOM   4688  CD2 LEU B 129     -20.458  30.123   6.838  1.00103.55      B    C  
ATOM   4689  C   LEU B 129     -18.166  33.968   5.044  1.00100.05      B    C  
ATOM   4690  O   LEU B 129     -17.194  33.510   5.666  1.00 96.87      B    O  
ATOM   4691  N   GLY B 130     -18.141  35.045   4.263  1.00103.54      B    N  
ATOM   4692  CA  GLY B 130     -16.929  35.871   4.132  1.00101.88      B    C  
ATOM   4693  C   GLY B 130     -17.242  37.320   4.411  1.00 99.74      B    C  
ATOM   4694  O   GLY B 130     -16.297  38.111   4.447  1.00103.04      B    O  
ATOM   4695  N   GLU B 131     -18.522  37.658   4.563  1.00 99.11      B    N  
ATOM   4696  CA  GLU B 131     -18.917  39.043   4.913  1.00 96.91      B    C  
ATOM   4697  CB  GLU B 131     -20.152  39.458   4.120  1.00 96.34      B    C  
ATOM   4698  CG  GLU B 131     -19.880  40.552   3.103  1.00 94.46      B    C  
ATOM   4699  CD  GLU B 131     -18.831  40.239   2.048  1.00 93.29      B    C  
ATOM   4700  OE1 GLU B 131     -18.770  39.082   1.588  1.00 95.92      B    O  
ATOM   4701  OE2 GLU B 131     -18.081  41.160   1.680  1.00 92.59      B    O  
ATOM   4702  C   GLU B 131     -19.185  39.060   6.407  1.00 97.02      B    C  
ATOM   4703  O   GLU B 131     -18.562  39.864   7.087  1.00 94.31      B    O  
ATOM   4704  N   VAL B 132     -20.044  38.157   6.879  1.00101.28      B    N  
ATOM   4705  CA  VAL B 132     -20.339  38.042   8.339  1.00 99.96      B    C  
ATOM   4706  CB  VAL B 132     -21.554  37.134   8.609  1.00 99.77      B    C  
ATOM   4707  CG1 VAL B 132     -22.697  37.911   9.240  1.00100.55      B    C  
ATOM   4708  CG2 VAL B 132     -22.024  36.399   7.363  1.00 96.98      B    C  
ATOM   4709  C   VAL B 132     -19.091  37.545   9.073  1.00 97.04      B    C  
ATOM   4710  O   VAL B 132     -18.941  37.894  10.245  1.00 94.84      B    O  
ATOM   4711  N   LEU B 133     -18.253  36.735   8.425  1.00 97.60      B    N  
ATOM   4712  CA  LEU B 133     -16.974  36.344   9.072  1.00101.28      B    C  
ATOM   4713  CB  LEU B 133     -16.413  35.081   8.419  1.00 97.63      B    C  
ATOM   4714  CG  LEU B 133     -15.491  34.232   9.293  1.00 94.21      B    C  
ATOM   4715  CD1 LEU B 133     -16.065  34.064  10.690  1.00 92.26      B    C  
ATOM   4716  CD2 LEU B 133     -15.245  32.876   8.654  1.00 96.24      B    C  
ATOM   4717  C   LEU B 133     -15.999  37.514   8.941  1.00106.77      B    C  
ATOM   4718  O   LEU B 133     -15.035  37.559   9.711  1.00110.41      B    O  
ATOM   4719  N   GLN B 134     -16.215  38.410   7.979  1.00110.16      B    N  
ATOM   4720  CA  GLN B 134     -15.351  39.620   7.901  1.00111.75      B    C  
ATOM   4721  CB  GLN B 134     -15.372  40.269   6.514  1.00109.65      B    C  
ATOM   4722  CG  GLN B 134     -14.551  41.553   6.425  1.00105.58      B    C  
ATOM   4723  CD  GLN B 134     -13.157  41.468   7.008  1.00101.70      B    C  
ATOM   4724  OE1 GLN B 134     -12.832  40.599   7.815  1.00 92.07      B    O  
ATOM   4725  NE2 GLN B 134     -12.311  42.403   6.612  1.00100.33      B    N  
ATOM   4726  C   GLN B 134     -15.772  40.586   9.016  1.00110.42      B    C  
ATOM   4727  O   GLN B 134     -14.921  41.381   9.463  1.00110.25      B    O  
ATOM   4728  N   ARG B 135     -16.945  40.324   9.590  1.00110.23      B    N  
ATOM   4729  CA  ARG B 135     -17.359  41.059  10.804  1.00108.71      B    C  
ATOM   4730  CB  ARG B 135     -18.868  41.307  10.766  1.00104.94      B    C  
ATOM   4731  CG  ARG B 135     -19.318  42.239   9.653  1.00105.52      B    C  
ATOM   4732  CD  ARG B 135     -20.614  41.781   9.013  1.00104.28      B    C  
ATOM   4733  NE  ARG B 135     -21.263  42.819   8.225  1.00100.13      B    N  
ATOM   4734  CZ  ARG B 135     -20.967  43.123   6.965  1.00 98.74      B    C  
ATOM   4735  NH1 ARG B 135     -20.016  42.468   6.322  1.00 98.82      B    N  
ATOM   4736  NH2 ARG B 135     -21.626  44.088   6.351  1.00 98.30      B    N  
ATOM   4737  C   ARG B 135     -16.947  40.176  11.994  1.00110.53      B    C  
ATOM   4738  O   ARG B 135     -16.204  39.197  11.777  1.00107.12      B    O  
ATOM   4739  N   HIS B 136     -17.467  40.466  13.191  1.00110.34      B    N  
ATOM   4740  CA  HIS B 136     -17.179  39.650  14.405  1.00105.75      B    C  
ATOM   4741  CB  HIS B 136     -17.919  38.313  14.331  1.00 99.82      B    C  
ATOM   4742  CG  HIS B 136     -19.399  38.450  14.220  1.00 97.79      B    C  
ATOM   4743  ND1 HIS B 136     -20.073  38.235  13.037  1.00 94.83      B    N  
ATOM   4744  CE1 HIS B 136     -21.362  38.418  13.227  1.00 89.90      B    C  
ATOM   4745  NE2 HIS B 136     -21.549  38.748  14.506  1.00 89.40      B    N  
ATOM   4746  CD2 HIS B 136     -20.336  38.772  15.136  1.00 94.37      B    C  
ATOM   4747  C   HIS B 136     -15.665  39.505  14.608  1.00105.10      B    C  
ATOM   4748  O   HIS B 136     -15.251  38.637  15.397  1.00102.63      B    O  
ATOM   4749  N   ARG B 137     -14.883  40.357  13.952  1.00103.75      B    N  
ATOM   4750  CA  ARG B 137     -13.412  40.276  14.058  1.00104.26      B    C  
ATOM   4751  CB  ARG B 137     -12.787  40.255  12.661  1.00104.85      B    C  
ATOM   4752  CG  ARG B 137     -11.275  40.089  12.669  1.00104.24      B    C  
ATOM   4753  CD  ARG B 137     -10.591  40.859  11.559  1.00105.38      B    C  
ATOM   4754  NE  ARG B 137      -9.378  40.179  11.130  1.00103.63      B    N  
ATOM   4755  CZ  ARG B 137      -8.146  40.522  11.486  1.00 99.21      B    C  
ATOM   4756  NH1 ARG B 137      -7.944  41.556  12.283  1.00 95.95      B    N  
ATOM   4757  NH2 ARG B 137      -7.115  39.830  11.037  1.00 99.26      B    N  
ATOM   4758  C   ARG B 137     -12.902  41.499  14.804  1.00102.92      B    C  
ATOM   4759  O   ARG B 137     -13.115  42.619  14.302  1.00 92.26      B    O  
ATOM   4760  N   PRO B 138     -12.269  41.358  15.984  1.00104.23      B    N  
ATOM   4761  CA  PRO B 138     -11.636  42.496  16.637  1.00105.94      B    C  
ATOM   4762  CB  PRO B 138     -11.779  42.131  18.112  1.00104.60      B    C  
ATOM   4763  CG  PRO B 138     -11.649  40.616  18.120  1.00101.10      B    C  
ATOM   4764  CD  PRO B 138     -12.170  40.135  16.778  1.00101.49      B    C  
ATOM   4765  C   PRO B 138     -10.153  42.546  16.239  1.00106.99      B    C  
ATOM   4766  O   PRO B 138      -9.848  42.329  15.079  1.00114.64      B    O  
ATOM   4767  N   PHE B 150     -11.027  34.388   8.455  1.00100.67      B    N  
ATOM   4768  CA  PHE B 150     -10.564  33.768   7.183  1.00 99.60      B    C  
ATOM   4769  CB  PHE B 150     -10.634  34.783   6.035  1.00101.13      B    C  
ATOM   4770  CG  PHE B 150      -9.512  35.795   5.989  1.00100.69      B    C  
ATOM   4771  CD1 PHE B 150      -9.148  36.513   7.119  1.00101.41      B    C  
ATOM   4772  CE1 PHE B 150      -8.122  37.442   7.075  1.00100.24      B    C  
ATOM   4773  CZ  PHE B 150      -7.452  37.673   5.897  1.00102.17      B    C  
ATOM   4774  CD2 PHE B 150      -8.829  36.043   4.807  1.00 97.51      B    C  
ATOM   4775  CE2 PHE B 150      -7.803  36.974   4.763  1.00 98.80      B    C  
ATOM   4776  C   PHE B 150      -9.140  33.206   7.235  1.00 96.58      B    C  
ATOM   4777  O   PHE B 150      -8.659  32.763   6.193  1.00 98.40      B    O  
ATOM   4778  N   PRO B 151      -8.398  33.151   8.372  1.00 97.12      B    N  
ATOM   4779  CA  PRO B 151      -7.004  32.707   8.314  1.00 98.51      B    C  
ATOM   4780  CB  PRO B 151      -6.495  32.894   9.744  1.00 98.34      B    C  
ATOM   4781  CG  PRO B 151      -7.739  32.699  10.565  1.00 99.56      B    C  
ATOM   4782  CD  PRO B 151      -8.826  33.386   9.762  1.00 98.20      B    C  
ATOM   4783  C   PRO B 151      -6.910  31.233   7.903  1.00100.32      B    C  
ATOM   4784  O   PRO B 151      -7.872  30.509   8.083  1.00101.33      B    O  
ATOM   4785  N   SER B 152      -5.755  30.831   7.373  1.00103.52      B    N  
ATOM   4786  CA  SER B 152      -5.531  29.493   6.769  1.00102.18      B    C  
ATOM   4787  CB  SER B 152      -4.263  29.474   5.961  1.00105.18      B    C  
ATOM   4788  OG  SER B 152      -4.029  28.182   5.419  1.00107.39      B    O  
ATOM   4789  C   SER B 152      -5.514  28.423   7.857  1.00 99.55      B    C  
ATOM   4790  O   SER B 152      -4.631  28.435   8.715  1.00 88.17      B    O  
ATOM   4791  N   PRO B 153      -6.491  27.481   7.866  1.00 99.41      B    N  
ATOM   4792  CA  PRO B 153      -6.423  26.306   8.731  1.00 94.75      B    C  
ATOM   4793  CB  PRO B 153      -7.898  25.944   8.935  1.00 97.27      B    C  
ATOM   4794  CG  PRO B 153      -8.549  26.335   7.619  1.00 98.14      B    C  
ATOM   4795  CD  PRO B 153      -7.729  27.490   7.066  1.00 98.45      B    C  
ATOM   4796  C   PRO B 153      -5.679  25.175   8.032  1.00 84.59      B    C  
ATOM   4797  O   PRO B 153      -5.971  24.863   6.880  1.00 84.42      B    O  
ATOM   4798  N   PRO B 154      -4.692  24.536   8.696  1.00 78.16      B    N  
ATOM   4799  CA  PRO B 154      -3.953  23.433   8.085  1.00 81.37      B    C  
ATOM   4800  CB  PRO B 154      -2.908  23.056   9.147  1.00 80.86      B    C  
ATOM   4801  CG  PRO B 154      -2.811  24.275  10.034  1.00 78.83      B    C  
ATOM   4802  CD  PRO B 154      -4.209  24.853  10.046  1.00 79.04      B    C  
ATOM   4803  C   PRO B 154      -4.874  22.248   7.765  1.00 80.61      B    C  
ATOM   4804  O   PRO B 154      -5.755  21.968   8.559  1.00 83.95      B    O  
ATOM   4805  N   GLY B 155      -4.645  21.600   6.618  1.00 76.30      B    N  
ATOM   4806  CA  GLY B 155      -5.478  20.500   6.097  1.00 74.58      B    C  
ATOM   4807  C   GLY B 155      -6.444  20.966   5.020  1.00 77.39      B    C  
ATOM   4808  O   GLY B 155      -6.970  20.091   4.297  1.00 81.31      B    O  
ATOM   4809  N   ALA B 156      -6.690  22.277   4.902  1.00 73.39      B    N  
ATOM   4810  CA  ALA B 156      -7.589  22.846   3.867  1.00 71.07      B    C  
ATOM   4811  CB  ALA B 156      -7.838  24.315   4.095  1.00 71.26      B    C  
ATOM   4812  C   ALA B 156      -7.000  22.595   2.475  1.00 69.38      B    C  
ATOM   4813  O   ALA B 156      -5.765  22.498   2.334  1.00 62.14      B    O  
ATOM   4814  N   LYS B 157      -7.878  22.467   1.486  1.00 72.05      B    N  
ATOM   4815  CA  LYS B 157      -7.520  22.307   0.055  1.00 75.28      B    C  
ATOM   4816  CB  LYS B 157      -7.730  20.858  -0.393  1.00 77.39      B    C
[truncated: 225,914 more chars]
